# Supplementary material for: (1S,2S,6S,9S)-6-Methyl-5-oxobicyclo­[4.4.0]decane-2,9-diyl diacetate
Source: Acta Crystallogr Sect E Struct Rep Online. 2010 Sep 18;66(Pt 10):o2584. doi: 10.1107/S1600536810036639 (PMC2983288; doi:10.1107/S1600536810036639)
Supplement: Supplementary file 1 [file e-66-o2584-sup1.cif]

##############################################################################
###                                                                        ###
###        Electronic paper (Acta Crystallographica Section E)             ###
###                                                                        ###
##############################################################################
#                                                                            #
# This CIF contains the data in a paper accepted for publication in Acta     #
# Crystallographica Section E. It conforms to the requirements of Notes      #
# for Authors for Section E, and has been peer reviewed under the auspices   #
# of the IUCr Commission on Journals.                                        #
#                                                                            #
# Full details of the Crystallographic Information File format               #
# are given in the paper "The Crystallographic Information File (CIF):       #
# a New Standard Archive File for Crystallography" by S. R. Hall, F. H.      #
# Allen and I. D. Brown [Acta Cryst. (1991), A47, 655-685].                  #
#                                                                            #
# The current version of the core CIF dictionary is obtainable from          #
# ftp://ftp.iucr.org/pub/cif_core.dic. The current version number is 2.4.    #
#                                                                            #
# Software is freely available for graphical display of the structure(s) in  #
# this CIF.  For information consult the CIF home page http://www.iucr.org/  #
# cif/home.html                                                              #
#                                                                            #
# This file may be used for bona fide research purposes within the           #
# scientific community so long as proper attribution is given to the journal # 
# article from which it was obtained.                                        #
#                                                                            #
##############################################################################
                                             
data_global
_audit_creation_method     'SHELXL-97 and subsequent manual editing'
_journal_date_recd_electronic     2010-09-09
_journal_date_accepted     2010-09-13
_journal_name_full     'Acta Crystallographica, Section E'
_journal_year     2010
_journal_volume     66
_journal_issue     10
_journal_page_first     o2584
_journal_page_last     o2584
_journal_paper_category     QO
_journal_coeditor_code     IS2600
loop_
    _publ_contact_author_name
    _publ_contact_author_address
    _publ_contact_author_email
    _publ_contact_author_fax
    _publ_contact_author_phone
    'Franz Werner'
;
Tallinn University of Technology
Department of Chemistry
Akadeemia tee 15
12618 Tallinn
Estonia
;
;fwerner@chemnet.ee
;
 '+372 620 28 28' '+372 620 28 30'
_publ_section_title
;\
(1<i>S</i>,2<i>S</i>,6<i>S</i>,9<i>S</i>)-6-Methyl-5-oxobicyclo[4.4.0]decane-2,\
9-diyl diacetate
;
loop_
    _publ_author_name
    _publ_author_footnote
    _publ_author_address
    'Aav, Riina' .
;
Tallinn University of Technology
Department of Chemistry
Akadeemia tee 15
12618 Tallinn
Estonia
;
    'Lippur, Kristin' .
;
Tallinn University of Technology
Department of Chemistry
Akadeemia tee 15
12618 Tallinn
Estonia
;
    'Lopp, Margus' .
;
Tallinn University of Technology
Department of Chemistry
Akadeemia tee 15
12618 Tallinn
Estonia
;
    'Werner, Franz' .
;
Tallinn University of Technology
Department of Chemistry
Akadeemia tee 15
12618 Tallinn
Estonia
;
data_I
_chemical_name_systematic
;
(1<i>S</i>,2<i>S</i>,6<i>S</i>,9<i>S</i>)-\
6-Methyl-5-oxobicyclo[4.4.0]decane-2,9-diyl diacetate
;
_chemical_name_common     'AB-Synthon'
_chemical_formula_moiety     'C15 H22 O5'
_chemical_formula_sum     'C15 H22 O5'
_chemical_formula_iupac     'C15 H22 O5'
_chemical_formula_weight     282.33
_chemical_melting_point     ?
_symmetry_cell_setting     monoclinic
_symmetry_space_group_name_H-M     'C 2'
_symmetry_space_group_name_Hall     'C 2y'
loop_
    _symmetry_equiv_pos_as_xyz
    'x, y, z'
    '-x, y, -z'
    'x+1/2, y+1/2, z'
    '-x+1/2, y+1/2, -z'
_cell_length_a     22.885(5)
_cell_length_b     9.340(2)
_cell_length_c     7.2250(13)
_cell_angle_alpha     90.00
_cell_angle_beta     101.280(6)
_cell_angle_gamma     90.00
_cell_volume     1514.5(5)
_cell_formula_units_Z     4
_cell_measurement_reflns_used     2044
_cell_measurement_theta_min     2.3619
_cell_measurement_theta_max     23.9388
_cell_measurement_temperature     300(2)
_exptl_crystal_description     needle
_exptl_crystal_colour     colorless
_exptl_crystal_size_max     0.50
_exptl_crystal_size_mid     0.20
_exptl_crystal_size_min     0.16
_exptl_crystal_density_diffrn     1.238
_exptl_crystal_density_meas     ?
_exptl_crystal_density_method     'not measured'
_exptl_crystal_F_000     608
_exptl_absorpt_coefficient_mu     0.092
_exptl_absorpt_correction_type     multi-scan
_exptl_absorpt_process_details     '(<i>SADABS</i>; Sheldrick, 2008<i>b</i>)'
_exptl_absorpt_correction_T_min     0.9554
_exptl_absorpt_correction_T_max     0.9854
_exptl_special_details
;
;
_diffrn_ambient_temperature     300(2)
_diffrn_radiation_type     MoK\a
_diffrn_radiation_wavelength     0.71073
_diffrn_radiation_source     'XOS X-beam microfocus source'
_diffrn_radiation_monochromator     'doubly curved silicon crystal'
_diffrn_measurement_device_type     'Bruker SMART X2S benchtop'
_diffrn_measurement_method     '\w scans'
_diffrn_detector_area_resol_mean     ?
_diffrn_reflns_number     4796
_diffrn_reflns_av_R_equivalents     0.0413
_diffrn_reflns_av_sigmaI/netI     0.0611
_diffrn_reflns_theta_min     2.36
_diffrn_reflns_theta_max     25.03
_diffrn_reflns_theta_full     25.03
_diffrn_measured_fraction_theta_max     0.983
_diffrn_measured_fraction_theta_full     0.983
_diffrn_reflns_limit_h_min     -27
_diffrn_reflns_limit_h_max     27
_diffrn_reflns_limit_k_min     -11
_diffrn_reflns_limit_k_max     11
_diffrn_reflns_limit_l_min     -7
_diffrn_reflns_limit_l_max     8
_refine_special_details
;
Refinement of <i>F</i>^2^ against ALL reflections. The weighted <i>R</i>-factor
<i>wR</i> and goodness of fit <i>S</i> are based on <i>F</i>^2^, conventional
<i>R</i>-factors <i>R</i> are based on <i>F</i>, with <i>F</i> set to zero for
negative <i>F</i>^2^. The threshold expression of <i>F</i>^2^ >
\s(<i>F</i>^2^) is used only for calculating <i>R</i>-factors(gt) <i>etc</i>.
and is not relevant to the choice of reflections for refinement.
<i>R</i>-factors based on <i>F</i>^2^ are statistically about twice as large
as those based on <i>F</i>, and <i>R</i>- factors based on ALL data will be
even larger.
;
_reflns_number_total     1413
_reflns_number_gt     1226
_reflns_threshold_expression     >2sigma(I)
_refine_ls_structure_factor_coef     Fsqd
_refine_ls_matrix_type     full
_refine_ls_R_factor_all     0.0439
_refine_ls_R_factor_gt     0.0374
_refine_ls_wR_factor_gt     0.0940
_refine_ls_wR_factor_ref     0.0991
_refine_ls_goodness_of_fit_ref     1.045
_refine_ls_restrained_S_all     1.045
_refine_ls_number_reflns     1413
_refine_ls_number_parameters     185
_refine_ls_number_restraints     1
_refine_ls_hydrogen_treatment     constr
_refine_ls_weighting_scheme     calc
_refine_ls_weighting_details
         'calc w=1/[\s^2^(Fo^2^)+(0.0528P)^2^+0.0812P] where P=(Fo^2^+2Fc^2^)/3'
_atom_sites_solution_hydrogens     geom
_atom_sites_solution_primary     direct
_atom_sites_solution_secondary     difmap
_refine_ls_shift/su_max     0.000
_refine_ls_shift/su_mean     0.000
_refine_diff_density_max     0.151
_refine_diff_density_min     -0.140
_refine_ls_extinction_method     'SHELXL97 (Sheldrick, 2008a)'
_refine_ls_extinction_coef     0.010(2)
_refine_ls_extinction_expression
                                  'Fc^*^=kFc[1+0.001xFc^2^\l^3^/sin(2\q)]^-1/4^'
loop_
    _atom_type_symbol
    _atom_type_description
    _atom_type_scat_dispersion_real
    _atom_type_scat_dispersion_imag
    _atom_type_scat_source
    'C' 'C' 0.0033 0.0000
                         'International Tables Vol C Tables 4.2.6.8 and 6.1.1.4'
    'H' 'H' 0.0000 0.0000
                         'International Tables Vol C Tables 4.2.6.8 and 6.1.1.4'
    'O' 'O' 0.0106 0.0000
                         'International Tables Vol C Tables 4.2.6.8 and 6.1.1.4'
_computing_data_collection     '<i>GIS</i> (Bruker, 2010)'
_computing_cell_refinement     'APEX2 (Bruker, 2010) and SAINT (Bruker, 2009)'
_computing_data_reduction     'SAINT (Bruker, 2009)'
_computing_structure_solution     'SHELXS97 (Sheldrick, 2008<i>a</i>)'
_computing_structure_refinement     'SHELXL97 (Sheldrick, 2008<i>a</i>)'
_computing_molecular_graphics     'Mercury (Macrae <i>et al.</i>, 2006)'
_computing_publication_material     'SHELXL97 (Sheldrick, 2008<i>a</i>)'
loop_
    _atom_site_type_symbol
    _atom_site_label
    _atom_site_fract_x
    _atom_site_fract_y
    _atom_site_fract_z
    _atom_site_U_iso_or_equiv
    _atom_site_adp_type
    _atom_site_calc_flag
    _atom_site_refinement_flags
    _atom_site_occupancy
    _atom_site_disorder_assembly
    _atom_site_disorder_group
    C C1 0.41782(12) 0.1268(3) 0.8403(4) 0.0548(7) Uani d . 1 . .
    H H1A 0.4505 0.1429 0.9460 0.066 Uiso calc R 1 . .
    H H1B 0.3854 0.0837 0.8891 0.066 Uiso calc R 1 . .
    C C2 0.43814(13) 0.0228(3) 0.7031(5) 0.0603(8) Uani d . 1 . .
    H H2A 0.4735 0.0603 0.6649 0.072 Uiso calc R 1 . .
    H H2B 0.4484 -0.0683 0.7656 0.072 Uiso calc R 1 . .
    C C3 0.38967(12) 0.0004(3) 0.5307(4) 0.0507(7) Uani d . 1 . .
    H H3 0.3559 -0.0484 0.5683 0.061 Uiso calc R 1 . .
    C C4 0.36824(12) 0.1415(3) 0.4352(4) 0.0481(6) Uani d . 1 . .
    H H4B 0.3359 0.1237 0.3292 0.058 Uiso calc R 1 . .
    H H4A 0.4005 0.1868 0.3878 0.058 Uiso calc R 1 . .
    C C5 0.34678(11) 0.2411(2) 0.5769(4) 0.0417(6) Uani d . 1 . .
    H H5 0.3154 0.1895 0.6241 0.050 Uiso calc R 1 . .
    C C6 0.31877(12) 0.3794(3) 0.4877(4) 0.0460(6) Uani d . 1 . .
    H H6 0.3485 0.4372 0.4405 0.055 Uiso calc R 1 . .
    C C7 0.29180(14) 0.4638(3) 0.6307(4) 0.0619(8) Uani d . 1 . .
    H H7B 0.2590 0.4099 0.6630 0.074 Uiso calc R 1 . .
    H H7A 0.2761 0.5536 0.5745 0.074 Uiso calc R 1 . .
    C C8 0.33767(15) 0.4945(3) 0.8099(4) 0.0625(8) Uani d . 1 . .
    H H8A 0.3653 0.5665 0.7822 0.075 Uiso calc R 1 . .
    H H8B 0.3174 0.5338 0.9044 0.075 Uiso calc R 1 . .
    C C9 0.37226(13) 0.3646(3) 0.8900(4) 0.0559(7) Uani d . 1 . .
    O O1 0.38133(13) 0.3386(3) 1.0571(3) 0.0894(8) Uani d . 1 . .
    C C10 0.39716(11) 0.2710(3) 0.7505(4) 0.0458(6) Uani d . 1 . .
    C C11 0.45030(12) 0.3532(4) 0.6993(4) 0.0619(7) Uani d . 1 . .
    H H11A 0.4377 0.4477 0.6568 0.093 Uiso calc R 1 . .
    H H11B 0.4645 0.3033 0.6006 0.093 Uiso calc R 1 . .
    H H11C 0.4817 0.3598 0.8085 0.093 Uiso calc R 1 . .
    O O2 0.27152(7) 0.33569(19) 0.3333(2) 0.0510(5) Uani d . 1 . .
    C C12 0.25230(13) 0.4324(3) 0.1969(4) 0.0523(7) Uani d . 1 . .
    O O3 0.26894(10) 0.5536(2) 0.2034(3) 0.0678(6) Uani d . 1 . .
    C C13 0.20704(15) 0.3674(4) 0.0446(4) 0.0689(9) Uani d . 1 . .
    H H13A 0.1906 0.4400 -0.0446 0.103 Uiso calc R 1 . .
    H H13B 0.1758 0.3257 0.0982 0.103 Uiso calc R 1 . .
    H H13C 0.2254 0.2945 -0.0183 0.103 Uiso calc R 1 . .
    O O4 0.41045(9) -0.08472(18) 0.3880(3) 0.0610(6) Uani d . 1 . .
    C C14 0.41311(14) -0.2269(3) 0.4139(5) 0.0673(9) Uani d . 1 . .
    O O5 0.40094(15) -0.2845(3) 0.5499(5) 0.1017(10) Uani d . 1 . .
    C C15 0.43333(19) -0.3023(4) 0.2556(6) 0.0896(12) Uani d . 1 . .
    H H15A 0.4749 -0.3250 0.2920 0.134 Uiso calc R 1 . .
    H H15B 0.4272 -0.2414 0.1464 0.134 Uiso calc R 1 . .
    H H15C 0.4109 -0.3889 0.2263 0.134 Uiso calc R 1 . .
loop_
    _atom_site_aniso_label
    _atom_site_aniso_U_11
    _atom_site_aniso_U_22
    _atom_site_aniso_U_33
    _atom_site_aniso_U_12
    _atom_site_aniso_U_13
    _atom_site_aniso_U_23
    C1 0.0477(15) 0.0635(17) 0.0480(15) -0.0007(12) -0.0035(12) 0.0094(13)
    C2 0.0505(16) 0.0594(17) 0.0648(19) 0.0099(13) -0.0041(14) 0.0092(14)
    C3 0.0501(15) 0.0431(12) 0.0586(17) 0.0034(11) 0.0097(13) 0.0039(13)
    C4 0.0499(15) 0.0457(13) 0.0460(15) 0.0032(11) 0.0029(12) 0.0039(11)
    C5 0.0389(12) 0.0430(12) 0.0428(14) -0.0014(10) 0.0071(11) 0.0087(11)
    C6 0.0471(13) 0.0471(13) 0.0435(14) 0.0033(10) 0.0081(12) 0.0023(11)
    C7 0.0649(18) 0.0655(18) 0.0561(17) 0.0190(14) 0.0137(16) 0.0037(15)
    C8 0.080(2) 0.0593(16) 0.0500(16) 0.0057(15) 0.0167(16) -0.0031(14)
    C9 0.0597(16) 0.0617(17) 0.0464(16) -0.0076(13) 0.0107(13) -0.0014(13)
    O1 0.128(2) 0.0996(19) 0.0414(12) 0.0212(18) 0.0181(13) 0.0080(13)
    C10 0.0410(13) 0.0527(14) 0.0430(14) -0.0023(11) 0.0067(11) 0.0048(11)
    C11 0.0475(14) 0.0716(18) 0.0660(18) -0.0132(14) 0.0093(13) -0.0024(16)
    O2 0.0517(10) 0.0500(10) 0.0470(10) 0.0037(8) -0.0007(8) 0.0103(9)
    C12 0.0601(16) 0.0520(15) 0.0464(16) 0.0186(13) 0.0140(14) 0.0063(13)
    O3 0.0948(17) 0.0498(11) 0.0581(13) 0.0096(11) 0.0132(11) 0.0094(10)
    C13 0.079(2) 0.0689(19) 0.0520(17) 0.0173(16) -0.0041(15) 0.0027(15)
    O4 0.0668(13) 0.0433(10) 0.0724(15) 0.0070(8) 0.0127(11) 0.0004(9)
    C14 0.0613(18) 0.0466(16) 0.085(3) 0.0011(13) -0.0078(17) 0.0000(16)
    O5 0.138(3) 0.0503(12) 0.117(2) -0.0015(14) 0.024(2) 0.0167(14)
    C15 0.093(3) 0.0586(18) 0.106(3) 0.0127(18) -0.007(2) -0.0224(19)
_geom_special_details
;
All e.s.d.'s (except the e.s.d. in the dihedral angle between two l.s. planes)
are estimated using the full covariance matrix. The cell e.s.d.'s are taken
into account individually in the estimation of e.s.d.'s in distances, angles
and torsion angles; correlations between e.s.d.'s in cell parameters are only
used when they are defined by crystal symmetry. An approximate (isotropic)
treatment of cell e.s.d.'s is used for estimating e.s.d.'s involving l.s.
planes.
;
loop_
    _geom_bond_atom_site_label_1
    _geom_bond_atom_site_label_2
    _geom_bond_site_symmetry_2
    _geom_bond_distance
    _geom_bond_publ_flag
    C1 C2 . 1.524(4) ?
    C1 C10 . 1.528(4) ?
    C1 H1A . 0.9700 ?
    C1 H1B . 0.9700 ?
    C2 C3 . 1.512(4) ?
    C2 H2A . 0.9700 ?
    C2 H2B . 0.9700 ?
    C3 O4 . 1.453(3) ?
    C3 C4 . 1.523(4) ?
    C3 H3 . 0.9800 ?
    C4 C5 . 1.533(3) ?
    C4 H4B . 0.9700 ?
    C4 H4A . 0.9700 ?
    C5 C6 . 1.527(3) ?
    C5 C10 . 1.554(3) ?
    C5 H5 . 0.9800 ?
    C6 O2 . 1.452(3) ?
    C6 C7 . 1.523(4) ?
    C6 H6 . 0.9800 ?
    C7 C8 . 1.526(4) ?
    C7 H7B . 0.9700 ?
    C7 H7A . 0.9700 ?
    C8 C9 . 1.502(4) ?
    C8 H8A . 0.9700 ?
    C8 H8B . 0.9700 ?
    C9 O1 . 1.209(3) ?
    C9 C10 . 1.526(4) ?
    C10 C11 . 1.543(4) ?
    C11 H11A . 0.9600 ?
    C11 H11B . 0.9600 ?
    C11 H11C . 0.9600 ?
    O2 C12 . 1.346(3) ?
    C12 O3 1 1.193(4) ?
    C12 O3 . 1.193(4) ?
    C12 C13 . 1.485(4) ?
    C13 H13A . 0.9600 ?
    C13 H13B . 0.9600 ?
    C13 H13C . 0.9600 ?
    O4 C14 . 1.340(4) ?
    C14 O5 1 1.200(4) ?
    C14 O5 . 1.200(4) ?
    C14 C15 . 1.492(5) ?
    C15 H15A . 0.9600 ?
    C15 H15B . 0.9600 ?
    C15 H15C . 0.9600 ?
loop_
    _geom_angle_atom_site_label_1
    _geom_angle_atom_site_label_2
    _geom_angle_atom_site_label_3
    _geom_angle_site_symmetry_1
    _geom_angle_site_symmetry_3
    _geom_angle
    _geom_angle_publ_flag
    C2 C1 C10 . . 113.2(2) ?
    C2 C1 H1A . . 108.9 ?
    C10 C1 H1A . . 108.9 ?
    C2 C1 H1B . . 108.9 ?
    C10 C1 H1B . . 108.9 ?
    H1A C1 H1B . . 107.8 ?
    C3 C2 C1 . . 110.9(2) ?
    C3 C2 H2A . . 109.5 ?
    C1 C2 H2A . . 109.5 ?
    C3 C2 H2B . . 109.5 ?
    C1 C2 H2B . . 109.5 ?
    H2A C2 H2B . . 108.1 ?
    O4 C3 C2 . . 111.8(2) ?
    O4 C3 C4 . . 105.9(2) ?
    C2 C3 C4 . . 111.9(2) ?
    O4 C3 H3 . . 109.1 ?
    C2 C3 H3 . . 109.1 ?
    C4 C3 H3 . . 109.1 ?
    C3 C4 C5 . . 109.8(2) ?
    C3 C4 H4B . . 109.7 ?
    C5 C4 H4B . . 109.7 ?
    C3 C4 H4A . . 109.7 ?
    C5 C4 H4A . . 109.7 ?
    H4B C4 H4A . . 108.2 ?
    C6 C5 C4 . . 113.18(19) ?
    C6 C5 C10 . . 111.9(2) ?
    C4 C5 C10 . . 111.34(19) ?
    C6 C5 H5 . . 106.7 ?
    C4 C5 H5 . . 106.7 ?
    C10 C5 H5 . . 106.7 ?
    O2 C6 C7 . . 109.1(2) ?
    O2 C6 C5 . . 105.94(19) ?
    C7 C6 C5 . . 110.1(2) ?
    O2 C6 H6 . . 110.5 ?
    C7 C6 H6 . . 110.5 ?
    C5 C6 H6 . . 110.5 ?
    C6 C7 C8 . . 111.7(2) ?
    C6 C7 H7B . . 109.3 ?
    C8 C7 H7B . . 109.3 ?
    C6 C7 H7A . . 109.3 ?
    C8 C7 H7A . . 109.3 ?
    H7B C7 H7A . . 107.9 ?
    C9 C8 C7 . . 113.5(3) ?
    C9 C8 H8A . . 108.9 ?
    C7 C8 H8A . . 108.9 ?
    C9 C8 H8B . . 108.9 ?
    C7 C8 H8B . . 108.9 ?
    H8A C8 H8B . . 107.7 ?
    O1 C9 C8 . . 121.5(3) ?
    O1 C9 C10 . . 122.1(3) ?
    C8 C9 C10 . . 116.4(2) ?
    C9 C10 C1 . . 110.4(2) ?
    C9 C10 C11 . . 106.7(2) ?
    C1 C10 C11 . . 110.3(2) ?
    C9 C10 C5 . . 108.8(2) ?
    C1 C10 C5 . . 107.7(2) ?
    C11 C10 C5 . . 113.0(2) ?
    C10 C11 H11A . . 109.5 ?
    C10 C11 H11B . . 109.5 ?
    H11A C11 H11B . . 109.5 ?
    C10 C11 H11C . . 109.5 ?
    H11A C11 H11C . . 109.5 ?
    H11B C11 H11C . . 109.5 ?
    C12 O2 C6 . . 117.5(2) ?
    O3 C12 O2 1 . 123.5(3) ?
    O3 C12 O2 . . 123.5(3) ?
    O3 C12 C13 1 . 126.0(3) ?
    O3 C12 C13 . . 126.0(3) ?
    O2 C12 C13 . . 110.4(3) ?
    C12 C13 H13A . . 109.5 ?
    C12 C13 H13B . . 109.5 ?
    H13A C13 H13B . . 109.5 ?
    C12 C13 H13C . . 109.5 ?
    H13A C13 H13C . . 109.5 ?
    H13B C13 H13C . . 109.5 ?
    C14 O4 C3 . . 117.1(3) ?
    O5 C14 O4 1 . 123.2(3) ?
    O5 C14 O4 . . 123.2(3) ?
    O5 C14 C15 1 . 124.9(3) ?
    O5 C14 C15 . . 124.9(3) ?
    O4 C14 C15 . . 111.9(3) ?
    C14 C15 H15A . . 109.5 ?
    C14 C15 H15B . . 109.5 ?
    H15A C15 H15B . . 109.5 ?
    C14 C15 H15C . . 109.5 ?
    H15A C15 H15C . . 109.5 ?
    H15B C15 H15C . . 109.5 ?
loop_
    _geom_hbond_atom_site_label_D
    _geom_hbond_atom_site_label_H
    _geom_hbond_atom_site_label_A
    _geom_hbond_site_symmetry_A
    _geom_hbond_distance_DH
    _geom_hbond_distance_HA
    _geom_hbond_distance_DA
    _geom_hbond_angle_DHA
    _geom_hbond_publ_flag
    C7 H7A O3 1 0.97 2.65 3.143(4) 111.6 yes
    C8 H8B O3 1_556 0.97 2.62 3.551(4) 160.9 yes
    C13 H13C O3 4_545 0.96 2.63 3.533(4) 156.3 yes
    C2 H2B O5 1 0.97 2.65 3.134(4) 111.2 yes
    C8 H8A O5 1_565 0.97 2.44 3.309(4) 148.9 yes
    C11 H11A O5 1_565 0.96 2.70 3.662(4) 177.8 yes
