# Supplementary material for: (1S,2S,6S,9S)-6-Methyl-5-oxobicyclo­[4.4.0]decane-2,9-diyl diacetate
Source: Acta Crystallogr Sect E Struct Rep Online. 2010 Sep 18;66(Pt 10):o2584. doi: 10.1107/S1600536810036639 (PMC2983288; doi:10.1107/S1600536810036639)
Supplement: Supplementary file 2 [file e-66-o2584-Isup2.hkl]

# 
# h,k,l, Fc-squared, Fo-squared, sigma(Fo-squared) and status flag 
# 
data_I
_shelx_title ' FW3 in C2' 
_shelx_refln_list_code          4 
_shelx_F_calc_maximum      163.21 
_exptl_crystal_F_000       608.00 
_reflns_d_resolution_high  0.8399 
 
loop_ 
 _symmetry_equiv_pos_as_xyz 
 'x, y, z' 
 '-x, y, -z' 
 'x+1/2, y+1/2, z' 
 '-x+1/2, y+1/2, -z' 
 
_cell_length_a    22.8851 
_cell_length_b     9.3398 
_cell_length_c     7.2250 
_cell_angle_alpha  90.000 
_cell_angle_beta  101.280 
_cell_angle_gamma  90.000 
 
_shelx_F_squared_multiplier     1.000 
 
loop_ 
 _refln_index_h 
 _refln_index_k 
 _refln_index_l 
 _refln_F_squared_calc 
 _refln_F_squared_meas 
 _refln_F_squared_sigma 
 _refln_observed_status 
   4   0   0    10316.17    10755.14    594.93 o 
   6   0   0    16244.44    13850.13    619.62 o 
   8   0   0      121.28      105.12     13.13 o 
  10   0   0      135.18      102.56     10.28 o 
  12   0   0       64.47       65.19      5.32 o 
  14   0   0        2.19        3.75      2.10 o 
  16   0   0       46.72       46.83      4.88 o 
  18   0   0       32.97       38.17      6.34 o 
  20   0   0        3.20        2.02      3.07 o 
  22   0   0       16.68       11.91      5.41 o 
  24   0   0        0.00        0.20      3.35 o 
  26   0   0        2.08        6.29      6.07 o 
   1   1   0     1907.25     1743.11     61.71 o 
   3   1   0     5917.59     5791.73    144.70 o 
   5   1   0     6541.69     6478.02    168.52 o 
   7   1   0     3144.86     3093.59     80.46 o 
   9   1   0      125.23      108.13      4.33 o 
  11   1   0     2683.01     2631.75    170.44 o 
  13   1   0      142.25      144.22      7.75 o 
  15   1   0      185.14      191.96     10.76 o 
  17   1   0      409.33      439.97     21.41 o 
  19   1   0        4.10        1.39      2.25 o 
  21   1   0       11.07       16.92      4.92 o 
  23   1   0        0.93       -1.50      2.82 o 
  25   1   0        2.30        1.08      3.12 o 
   0   2   0     8367.52     8115.27    260.83 o 
   2   2   0     5514.87     5142.21    127.82 o 
   4   2   0     3293.30     3309.83     82.74 o 
   6   2   0      158.65      146.07      3.82 o 
   8   2   0       68.81       84.66      3.80 o 
  10   2   0      351.92      341.95     13.92 o 
  12   2   0      142.74      129.79      6.05 o 
  14   2   0      204.57      198.45      8.83 o 
  16   2   0      108.94      115.93      5.85 o 
  18   2   0       30.58       34.20      4.61 o 
  20   2   0       17.93       20.03      3.32 o 
  22   2   0       60.18       68.94      4.77 o 
  24   2   0        7.87       11.46      2.82 o 
  26   2   0       13.11       24.22     11.03 o 
   1   3   0     3714.51     3586.92     85.14 o 
   3   3   0      670.24      626.56     15.85 o 
   5   3   0     2585.34     2667.95     66.96 o 
   7   3   0      108.96      120.08      5.08 o 
   9   3   0      413.78      450.81     18.19 o 
  11   3   0      161.55      158.60      7.09 o 
  13   3   0      401.93      404.07     16.53 o 
  15   3   0      245.92      244.06     10.69 o 
  17   3   0      642.41      637.79     26.16 o 
  19   3   0       86.45       81.82      7.72 o 
  21   3   0       14.87       15.40      2.62 o 
  23   3   0       61.33       68.41      4.89 o 
  25   3   0       37.80       39.44      3.98 o 
   0   4   0       96.14       86.50      4.34 o 
   2   4   0      410.47      409.87     12.06 o 
   4   4   0      726.64      715.44     25.74 o 
   6   4   0        3.82        2.18      1.24 o 
   8   4   0      248.52      257.15      9.91 o 
  10   4   0       37.74       36.72      2.35 o 
  12   4   0      536.75      526.46     24.41 o 
  14   4   0       14.33       11.08      2.04 o 
  16   4   0      160.91      164.45      7.83 o 
  18   4   0      227.34      212.35      9.86 o 
  20   4   0      172.93      166.53      9.53 o 
  22   4   0      197.76      205.51     10.04 o 
  24   4   0       71.91       74.93      5.41 o 
   1   5   0     1676.44     1739.33     52.37 o 
   3   5   0      194.90      202.25      8.04 o 
   5   5   0      630.83      629.15     22.92 o 
   7   5   0      331.89      326.33     12.34 o 
   9   5   0      474.96      479.26     17.69 o 
  11   5   0      113.10      131.62      5.30 o 
  13   5   0       89.75      103.19      5.44 o 
  15   5   0       53.21       48.93      3.72 o 
  17   5   0      165.79      158.56      8.28 o 
  19   5   0      286.98      274.73     12.48 o 
  21   5   0       16.51       18.80      2.94 o 
  23   5   0      120.29      117.84     11.52 o 
   0   6   0      562.93      584.64     28.12 o 
   2   6   0       14.45       14.92      1.61 o 
   4   6   0       21.27       20.28      2.08 o 
   6   6   0      106.29      105.70      6.83 o 
   8   6   0       43.26       35.40      3.97 o 
  10   6   0       39.64       34.46      2.71 o 
  12   6   0      448.63      411.81     15.61 o 
  14   6   0        9.41       10.93      2.25 o 
  16   6   0      145.13      145.85      7.49 o 
  18   6   0      157.98      163.20     11.02 o 
  20   6   0       45.27       42.29      4.08 o 
  22   6   0        1.91        3.64      2.59 o 
   1   7   0       11.99       18.21      3.58 o 
   3   7   0       17.65       16.34      1.77 o 
   5   7   0       59.00       61.63      4.38 o 
   7   7   0      177.06      179.67      7.68 o 
   9   7   0      231.79      229.16      9.36 o 
  11   7   0       25.74       22.76      2.58 o 
  13   7   0       10.66        6.30      1.86 o 
  15   7   0        9.58        4.96      2.26 o 
  17   7   0        4.76        0.38      2.20 o 
  19   7   0        7.57        4.16      2.65 o 
   0   8   0      117.33      124.00     13.61 o 
   2   8   0       75.01       72.07      4.06 o 
   4   8   0      494.93      511.02     17.65 o 
   6   8   0      221.30      215.00      7.64 o 
   8   8   0       20.79       18.35      2.52 o 
  10   8   0       21.63       16.81      2.47 o 
  12   8   0       92.08       97.29      5.40 o 
  14   8   0        5.91        5.34      2.38 o 
  16   8   0        0.83       -1.12      2.31 o 
  18   8   0       21.56       18.87      3.33 o 
   1   9   0      359.24      387.00     13.91 o 
   3   9   0       54.19       59.02      3.79 o 
   5   9   0       89.06       94.39      5.00 o 
   7   9   0       88.52       98.67      4.70 o 
   9   9   0       90.87       95.46      5.87 o 
  11   9   0       71.80       74.32      4.78 o 
  13   9   0       61.01       66.99      4.73 o 
  15   9   0       10.28        8.58      3.39 o 
   0  10   0       40.12       41.70      4.82 o 
   2  10   0       62.49       58.93      4.08 o 
   4  10   0       35.53       42.58      3.46 o 
   6  10   0       41.86       41.32      4.61 o 
   8  10   0       38.93       38.76      4.14 o 
  10  10   0       64.72       80.23      4.55 o 
   1  11   0        6.43        5.32      2.48 o 
   3  11   0        0.18        0.88      3.11 o 
 -26   0   1        0.01        2.08      4.08 o 
 -24   0   1       34.52       32.62      5.38 o 
 -22   0   1       14.17       13.62      4.49 o 
 -20   0   1       89.00      112.65     16.64 o 
 -18   0   1      312.95      320.75     42.83 o 
 -16   0   1      320.53      376.26     30.01 o 
 -14   0   1      461.81      443.05     29.77 o 
 -12   0   1        6.73        3.96      1.93 o 
 -10   0   1     1228.38     1183.46     66.03 o 
  -8   0   1     3925.74     3696.70    223.96 o 
  -6   0   1      266.02      239.61     12.57 o 
  -4   0   1     3788.78     3414.25    102.33 o 
  -2   0   1     1226.17     1073.00     38.69 o 
   0   0   1     9109.56    10451.05   1035.93 o 
   2   0   1     5601.23     4920.93    285.95 o 
   4   0   1      847.03      624.89     28.55 o 
   6   0   1      623.02      628.71     48.38 o 
   8   0   1      780.34      749.44     60.11 o 
  10   0   1       65.78       74.72      6.34 o 
  12   0   1     1021.41     1248.37    104.66 o 
  14   0   1      664.81      716.90     41.00 o 
  16   0   1      102.55       97.33     12.95 o 
  18   0   1      172.73      231.30     32.77 o 
  20   0   1      242.70      332.83     54.05 o 
  22   0   1       78.06       98.62      9.51 o 
  24   0   1       33.55       36.21      5.95 o 
 -27   1   1        2.81        5.08      2.53 o 
 -25   1   1       57.50       75.05     16.25 o 
 -23   1   1       30.97       42.47      7.72 o 
 -21   1   1        6.81        9.92      2.40 o 
 -19   1   1      130.56      134.15      7.86 o 
 -17   1   1       65.62       77.86     12.56 o 
 -15   1   1        6.66        6.03      1.49 o 
 -13   1   1       25.40       25.71      3.32 o 
 -11   1   1      562.71      536.89     39.19 o 
  -9   1   1       33.12       39.94      3.55 o 
  -7   1   1     5318.69     5305.12    140.40 o 
  -5   1   1    26638.22    28535.43    712.80 o 
  -3   1   1    16222.17    16998.74    424.92 o 
  -1   1   1     3175.19     3216.73     89.38 o 
   1   1   1     3637.66     3599.41    114.15 o 
   3   1   1     5198.20     5310.06    168.39 o 
   5   1   1    14060.59    15118.31    477.19 o 
   7   1   1      216.99      231.67      8.95 o 
   9   1   1     2768.95     2721.54    106.11 o 
  11   1   1     1480.04     1355.30    101.67 o 
  13   1   1       55.50       55.99      7.43 o 
  15   1   1       94.76      100.62      6.22 o 
  17   1   1      100.84      106.77      8.48 o 
  19   1   1       26.38       28.51      4.65 o 
  21   1   1       20.74       21.01      3.45 o 
  23   1   1        8.24        6.92      3.15 o 
  25   1   1       19.33       15.37      2.92 o 
 -26   2   1        7.08       10.35      3.74 o 
 -24   2   1       24.15       23.13      3.09 o 
 -22   2   1       38.13       36.05      3.33 o 
 -20   2   1      130.92      128.08      8.31 o 
 -18   2   1       10.78        7.89      3.00 o 
 -16   2   1       71.44       70.52      3.99 o 
 -14   2   1      399.74      426.48     22.39 o 
 -12   2   1     1358.78     1419.07     50.74 o 
 -10   2   1      958.55      980.15     38.78 o 
  -8   2   1     4928.30     4825.13    142.74 o 
  -6   2   1     1692.13     1765.78     46.17 o 
  -4   2   1     1785.12     1821.13     45.67 o 
  -2   2   1      154.09      120.41      3.09 o 
   0   2   1      419.93      366.82      9.30 o 
   2   2   1      779.69      772.56     19.49 o 
   4   2   1      845.60      838.05     23.48 o 
   6   2   1      505.70      523.28     14.80 o 
   8   2   1      246.52      262.37      9.67 o 
  10   2   1      175.81      162.57      6.46 o 
  12   2   1     1561.05     1566.70     62.88 o 
  14   2   1      639.47      662.87     26.86 o 
  16   2   1      405.85      396.27     22.94 o 
  18   2   1      109.95      112.87      5.97 o 
  20   2   1       35.90       42.64      3.54 o 
  22   2   1      115.49      109.70      6.26 o 
  24   2   1        1.15        2.47      2.44 o 
 -25   3   1       49.71       52.57      4.42 o 
 -23   3   1       65.12       64.71      4.88 o 
 -21   3   1       50.06       64.07      9.42 o 
 -19   3   1       86.67       95.08      5.26 o 
 -17   3   1       55.71       50.38      3.50 o 
 -15   3   1       21.12       21.90      2.19 o 
 -13   3   1       73.64       69.51      3.83 o 
 -11   3   1       62.30       54.44      2.71 o 
  -9   3   1      900.32      941.17     30.36 o 
  -7   3   1      932.90      971.14     44.14 o 
  -5   3   1       98.40      104.53      3.75 o 
  -3   3   1      822.62      787.14     18.99 o 
  -1   3   1      719.59      741.61     17.87 o 
   1   3   1      137.50      146.55      4.04 o 
   3   3   1      941.59      966.88     24.48 o 
   5   3   1     2254.29     2405.97     71.34 o 
   7   3   1     2194.58     2221.25     86.43 o 
   9   3   1      118.16      126.72      5.89 o 
  11   3   1      174.28      174.28      7.72 o 
  13   3   1      228.68      216.12     12.86 o 
  15   3   1      836.66      807.56     39.67 o 
  17   3   1       62.82       66.51      4.31 o 
  19   3   1        5.30        5.29      2.44 o 
  21   3   1       70.78       67.88      4.79 o 
  23   3   1       14.37       15.07      3.81 o 
 -24   4   1       17.22       21.38      3.12 o 
 -22   4   1      201.32      197.82     12.32 o 
 -20   4   1        2.77        4.57      2.12 o 
 -18   4   1       54.99       59.02      4.03 o 
 -16   4   1        5.98        4.11      1.79 o 
 -14   4   1      114.25      105.40      7.44 o 
 -12   4   1      162.64      151.92      6.66 o 
 -10   4   1      254.06      236.27      8.36 o 
  -8   4   1      805.92      753.86     27.44 o 
  -6   4   1      339.89      388.79     14.44 o 
  -4   4   1      113.46      113.27      4.42 o 
  -2   4   1      325.38      360.56     11.31 o 
   0   4   1     3168.91     3115.28     86.92 o 
   2   4   1     1431.75     1490.49     39.53 o 
   4   4   1     6995.58     7211.77    253.87 o 
   6   4   1      921.10     1004.31     35.75 o 
   8   4   1       87.85       89.17      5.19 o 
  10   4   1     1299.64     1258.13     49.90 o 
  12   4   1      181.58      165.70      8.54 o 
  14   4   1      250.78      232.41     10.23 o 
  16   4   1      148.09      149.60      8.37 o 
  18   4   1       12.61       15.49      2.57 o 
  20   4   1      153.95      144.60      8.79 o 
  22   4   1       26.43       28.45      3.49 o 
  24   4   1        0.78        0.99      2.51 o 
 -23   5   1       97.18       97.86     11.86 o 
 -21   5   1       18.96       23.00      2.95 o 
 -19   5   1       12.60       10.24      2.28 o 
 -17   5   1       67.56       69.88      5.64 o 
 -15   5   1       56.91       52.48      6.02 o 
 -13   5   1       67.32       63.87      3.39 o 
 -11   5   1      199.70      215.07      7.92 o 
  -9   5   1       89.86       79.98      4.09 o 
  -7   5   1      639.77      598.45     19.98 o 
  -5   5   1       35.44       35.81      2.18 o 
  -3   5   1      539.88      562.44     17.36 o 
  -1   5   1     1142.22     1190.24     36.15 o 
   1   5   1      779.41      809.39     24.94 o 
   3   5   1      101.70       83.82      4.08 o 
   5   5   1      279.59      281.61     10.77 o 
   7   5   1       20.83       18.78      1.82 o 
   9   5   1      105.90      110.72      6.30 o 
  11   5   1       12.08        8.34      2.97 o 
  13   5   1      183.92      164.38      7.81 o 
  15   5   1      118.35      109.30      5.95 o 
  17   5   1      131.69      120.60      6.53 o 
  19   5   1      136.48      128.61      7.13 o 
  21   5   1       19.82       15.99      3.02 o 
  23   5   1        1.98        3.73      2.78 o 
 -22   6   1        1.25        1.48      3.08 o 
 -20   6   1        9.72       10.04      3.26 o 
 -18   6   1       36.36       34.72      3.45 o 
 -16   6   1       30.52       24.26      2.86 o 
 -14   6   1        4.43        5.30      1.65 o 
 -12   6   1      333.79      323.45     11.50 o 
 -10   6   1       64.94       66.22      3.92 o 
  -8   6   1      490.07      510.82     19.17 o 
  -6   6   1      119.55      117.70      5.40 o 
  -4   6   1      150.91      151.22      5.98 o 
  -2   6   1      179.30      191.10      7.19 o 
   0   6   1      121.31      133.98      4.90 o 
   2   6   1       42.39       42.29      2.35 o 
   4   6   1      515.15      551.81     20.39 o 
   6   6   1       60.83       60.05      3.52 o 
   8   6   1       83.62       83.76      4.19 o 
  10   6   1      193.56      204.85     10.68 o 
  12   6   1      144.60      144.56      7.18 o 
  14   6   1      278.90      256.98     11.52 o 
  16   6   1       70.36       69.51      4.80 o 
  18   6   1       23.85       24.03      3.28 o 
  20   6   1        3.45        4.26      2.62 o 
 -21   7   1        4.25        4.61      3.58 o 
 -19   7   1       16.70       14.18      3.35 o 
 -17   7   1      102.35       92.68      6.33 o 
 -15   7   1       38.24       40.08      3.07 o 
 -13   7   1      296.72      297.01     10.87 o 
 -11   7   1      206.69      223.45      9.38 o 
  -9   7   1      727.47      761.10     28.00 o 
  -7   7   1     1168.47     1173.90     36.03 o 
  -5   7   1      351.11      358.72     12.65 o 
  -3   7   1      443.69      489.00     16.84 o 
  -1   7   1       87.14       91.08      4.32 o 
   1   7   1        0.81       -1.73      1.76 o 
   3   7   1       59.46       55.95      3.14 o 
   5   7   1      156.18      163.32      7.02 o 
   7   7   1       37.16       39.85      2.95 o 
   9   7   1      124.17      108.84      5.34 o 
  11   7   1        1.37        1.79      2.48 o 
  13   7   1       28.59       29.83      3.43 o 
  15   7   1       97.66       83.71      6.64 o 
  17   7   1        9.45        9.36      3.20 o 
  19   7   1        4.02        2.92      2.64 o 
 -18   8   1       39.43       41.85      4.92 o 
 -16   8   1       76.62       80.80      5.16 o 
 -14   8   1      113.59       99.36      5.44 o 
 -12   8   1       70.55       78.78      6.31 o 
 -10   8   1        5.90        1.43      1.91 o 
  -8   8   1       83.63       81.60      3.99 o 
  -6   8   1       11.33       10.40      1.91 o 
  -4   8   1      146.65      152.14      6.37 o 
  -2   8   1      390.06      401.66     14.11 o 
   0   8   1       39.23       30.53      2.86 o 
   2   8   1      140.21      128.50      5.18 o 
   4   8   1       76.60       76.48      3.81 o 
   6   8   1       58.93       61.64      3.95 o 
   8   8   1       11.01       11.37      2.19 o 
  10   8   1       36.71       44.17      3.41 o 
  12   8   1       37.27       34.57      3.81 o 
  14   8   1        0.11        2.14      2.19 o 
  16   8   1        3.74        3.46      2.61 o 
 -15   9   1       12.64       17.81      3.97 o 
 -13   9   1       59.89       66.97      4.72 o 
 -11   9   1       18.19       17.12      2.35 o 
  -9   9   1       21.44       25.11      2.56 o 
  -7   9   1       74.35       73.04      4.28 o 
  -5   9   1        2.65       -0.68      1.79 o 
  -3   9   1       62.93       60.03      3.83 o 
  -1   9   1      157.21      156.54      6.77 o 
   1   9   1      204.39      228.14     11.66 o 
   3   9   1       72.66       76.87      4.30 o 
   5   9   1       33.16       46.63      4.40 o 
   7   9   1       70.11       69.44      3.89 o 
   9   9   1       11.43        9.64      2.31 o 
  11   9   1        8.03       10.75      2.44 o 
  13   9   1        6.15        4.91      2.89 o 
 -10  10   1       15.14       18.93      2.78 o 
  -8  10   1       10.51        8.74      2.48 o 
  -6  10   1       35.54       35.44      3.28 o 
  -4  10   1       48.72       43.37      3.50 o 
  -2  10   1       14.10        9.83      2.31 o 
   0  10   1       17.06       13.32      2.49 o 
   2  10   1        2.22        2.68      2.13 o 
   4  10   1       55.08       51.33      3.80 o 
   6  10   1       24.25       26.91      2.66 o 
   8  10   1       28.42       35.53      3.07 o 
  10  10   1      112.88      120.52      5.71 o 
  -3  11   1       15.47       14.52      3.61 o 
  -1  11   1       14.36       16.99      2.89 o 
   1  11   1        7.39        5.82      2.46 o 
 -26   0   2       37.02       44.99      6.87 o 
 -24   0   2       67.39       67.97      7.40 o 
 -22   0   2       98.81       89.82      9.77 o 
 -20   0   2      351.28      335.24     28.29 o 
 -18   0   2        0.00       -1.29      2.51 o 
 -16   0   2      137.15      142.23     17.84 o 
 -14   0   2      192.81      247.33     42.29 o 
 -12   0   2      270.51      296.81     14.22 o 
 -10   0   2     1061.12     1000.32     35.85 o 
  -8   0   2        1.84        2.96      0.86 o 
  -6   0   2      691.02      679.41     20.60 o 
  -4   0   2     6626.88     6767.69    241.85 o 
  -2   0   2      365.57      270.80     21.73 o 
   0   0   2       62.53       58.19      4.49 o 
   2   0   2     1546.38     1505.43    109.22 o 
   4   0   2     6602.32     6312.67    244.97 o 
   6   0   2     3789.94     3901.58    214.93 o 
   8   0   2     1188.18     1061.08     48.21 o 
  10   0   2     2310.40     2256.76    101.45 o 
  12   0   2      298.58      287.65     15.76 o 
  14   0   2      444.42      495.16     28.80 o 
  16   0   2      104.73      140.28     21.80 o 
  18   0   2      207.01      263.49     42.15 o 
  20   0   2      109.03      117.56     12.42 o 
  22   0   2      116.00      118.88     12.95 o 
  24   0   2        2.82        5.81      4.75 o 
 -27   1   2        2.27        5.56      2.52 o 
 -25   1   2       87.44       97.66      9.44 o 
 -23   1   2       23.59       30.90      6.56 o 
 -21   1   2      217.35      218.34     18.39 o 
 -19   1   2       48.26       58.19      7.04 o 
 -17   1   2      126.19      121.56      7.08 o 
 -15   1   2      201.74      192.96     10.59 o 
 -13   1   2      199.94      176.44      9.00 o 
 -11   1   2      261.03      282.71     10.31 o 
  -9   1   2      220.64      219.27      5.61 o 
  -7   1   2     2000.61     1910.29     42.12 o 
  -5   1   2     2667.88     2646.52     70.50 o 
  -3   1   2     1153.74     1065.96     51.95 o 
  -1   1   2     2808.88     2717.43    103.94 o 
   1   1   2      500.02      474.96     15.22 o 
   3   1   2      650.08      670.00     30.33 o 
   5   1   2      553.13      520.97     18.29 o 
   7   1   2     2931.86     3268.93    126.62 o 
   9   1   2     2358.62     2565.42     90.58 o 
  11   1   2      660.97      697.22     24.89 o 
  13   1   2       26.37       27.01      3.17 o 
  15   1   2      445.01      461.52     31.93 o 
  17   1   2       10.29        7.65      2.55 o 
  19   1   2      419.67      422.18     21.01 o 
  21   1   2       29.90       28.51      4.38 o 
  23   1   2        8.91       13.18      2.69 o 
 -26   2   2        0.59        2.55      2.89 o 
 -24   2   2       23.09       22.10      2.89 o 
 -22   2   2        5.45        1.60      2.59 o 
 -20   2   2      116.88      119.50      6.20 o 
 -18   2   2        6.66        7.77      1.74 o 
 -16   2   2        2.10        4.17      1.72 o 
 -14   2   2      473.40      480.88     22.93 o 
 -12   2   2       10.54        9.68      1.10 o 
 -10   2   2      665.79      664.39     22.05 o 
  -8   2   2     2649.03     2797.99     83.26 o 
  -6   2   2     1595.19     1654.95     43.97 o 
  -4   2   2     1048.57     1034.79     30.98 o 
  -2   2   2     1133.43     1232.51     36.70 o 
   0   2   2     1999.12     1951.80     54.14 o 
   2   2   2      379.01      383.85     13.62 o 
   4   2   2       49.49       53.10      2.20 o 
   6   2   2      766.07      717.39     25.46 o 
   8   2   2      824.73      824.52     27.29 o 
  10   2   2     1080.49     1142.83     72.03 o 
  12   2   2      264.71      260.14     15.15 o 
  14   2   2      191.28      204.69      9.17 o 
  16   2   2       30.33       27.70      2.75 o 
  18   2   2      135.62      152.61      7.71 o 
  20   2   2       12.40       12.22      2.39 o 
  22   2   2        7.31        6.77      2.43 o 
  24   2   2        4.00        3.37      3.50 o 
 -25   3   2       54.54       54.95      5.51 o 
 -23   3   2        4.14        1.38      1.96 o 
 -21   3   2       32.04       25.52      3.25 o 
 -19   3   2        0.52        2.28      1.64 o 
 -17   3   2       66.99       73.92      4.77 o 
 -15   3   2      108.98      109.12      8.35 o 
 -13   3   2      368.28      390.63     13.83 o 
 -11   3   2      456.26      490.07     16.62 o 
  -9   3   2     2499.16     2668.34     86.04 o 
  -7   3   2      524.48      527.15     15.80 o 
  -5   3   2     1801.36     1973.28     69.93 o 
  -3   3   2     8872.82     9332.37    245.84 o 
  -1   3   2      145.77      171.00      4.58 o 
   1   3   2       27.43       24.80      1.26 o 
   3   3   2     1205.69     1241.75     34.63 o 
   5   3   2      836.09      869.30     30.57 o 
   7   3   2      685.42      694.02     27.42 o 
   9   3   2       54.06       56.26      3.01 o 
  11   3   2      386.91      389.48     16.72 o 
  13   3   2       18.26       17.69      2.16 o 
  15   3   2      402.86      399.20     16.81 o 
  17   3   2        7.76        5.00      1.86 o 
  19   3   2       58.17       60.89      4.44 o 
  21   3   2       63.24       59.92      4.93 o 
  23   3   2        7.69        6.23      3.56 o 
 -24   4   2       11.48        8.68      3.12 o 
 -22   4   2       29.59       24.70      3.76 o 
 -20   4   2       36.64       44.86      4.77 o 
 -18   4   2       40.96       47.58      6.72 o 
 -16   4   2      319.68      350.36     19.06 o 
 -14   4   2        2.19        2.86      1.50 o 
 -12   4   2      134.80      132.83      5.22 o 
 -10   4   2      182.15      196.03      6.94 o 
  -8   4   2      776.29      775.90     25.40 o 
  -6   4   2      348.01      335.14     11.48 o 
  -4   4   2      514.62      546.01     16.72 o 
  -2   4   2      706.47      832.22     23.56 o 
   0   4   2      570.04      606.67     16.32 o 
   2   4   2     2710.02     2748.54     77.12 o 
   4   4   2      348.46      380.65     15.44 o 
   6   4   2      166.54      165.50      7.16 o 
   8   4   2       73.20       69.56      4.37 o 
  10   4   2       79.07       74.38      4.22 o 
  12   4   2       27.54       24.46      2.46 o 
  14   4   2        4.88        4.68      1.88 o 
  16   4   2       41.66       38.42      3.32 o 
  18   4   2       33.65       26.41      3.35 o 
  20   4   2        1.75        2.66      2.36 o 
  22   4   2       20.75       18.80      4.40 o 
 -23   5   2        6.31        6.83      3.32 o 
 -21   5   2       18.71       26.42      4.06 o 
 -19   5   2       29.59       27.13      5.37 o 
 -17   5   2      103.32       94.00      7.73 o 
 -15   5   2      299.40      287.95     11.38 o 
 -13   5   2      187.65      175.96      6.73 o 
 -11   5   2      367.60      373.87     11.86 o 
  -9   5   2       17.20       13.69      1.62 o 
  -7   5   2       35.46       34.89      2.17 o 
  -5   5   2      622.41      633.81     19.63 o 
  -3   5   2      167.80      170.38      5.77 o 
  -1   5   2     1259.70     1300.74     36.95 o 
   1   5   2      643.16      671.41     24.36 o 
   3   5   2      170.76      187.52      7.47 o 
   5   5   2      639.34      615.24     28.63 o 
   7   5   2      300.27      300.63     14.60 o 
   9   5   2       32.11       29.18      2.84 o 
  11   5   2      308.84      282.03     12.25 o 
  13   5   2       78.61       79.67      4.77 o 
  15   5   2       56.37       54.08      4.04 o 
  17   5   2        1.81        1.36      2.01 o 
  19   5   2        2.59        2.17      2.97 o 
  21   5   2       14.29       15.07      3.95 o 
 -22   6   2        8.36        5.36      3.22 o 
 -20   6   2       30.61       26.61      4.05 o 
 -18   6   2        7.13        4.97      2.72 o 
 -16   6   2       15.99       14.40      2.48 o 
 -14   6   2      302.42      316.01     11.36 o 
 -12   6   2      461.29      441.22     15.01 o 
 -10   6   2      930.37      929.14     33.89 o 
  -8   6   2      681.38      673.86     22.52 o 
  -6   6   2       86.44       89.59      3.67 o 
  -4   6   2     1311.80     1311.56     42.79 o 
  -2   6   2      374.68      378.23     12.01 o 
   0   6   2       34.09       29.05      2.14 o 
   2   6   2       12.31       11.07      1.67 o 
   4   6   2      246.67      270.76     10.57 o 
   6   6   2       95.22      101.66      6.15 o 
   8   6   2       68.39       61.50      4.58 o 
  10   6   2       38.44       37.60      3.56 o 
  12   6   2       19.80       16.64      2.46 o 
  14   6   2      139.75      133.49      7.00 o 
  16   6   2       61.48       57.24      4.44 o 
  18   6   2       11.86       13.10      2.91 o 
  20   6   2        1.27        7.69      3.68 o 
 -21   7   2        2.10        1.59      3.18 o 
 -19   7   2        4.15        5.43      3.06 o 
 -17   7   2       62.28       59.32      4.21 o 
 -15   7   2       28.45       23.43      2.79 o 
 -13   7   2      214.50      205.16      8.79 o 
 -11   7   2       12.06        9.91      2.06 o 
  -9   7   2      158.09      162.11      6.05 o 
  -7   7   2      452.43      427.32     14.80 o 
  -5   7   2      119.42      118.70      5.12 o 
  -3   7   2       20.94       18.33      2.06 o 
  -1   7   2      197.49      186.74      6.67 o 
   1   7   2      197.77      194.90      6.81 o 
   3   7   2       70.09       63.69      3.68 o 
   5   7   2      180.23      180.90      7.64 o 
   7   7   2       43.77       49.61      4.16 o 
   9   7   2       21.27       19.17      3.90 o 
  11   7   2       87.66       72.33      5.74 o 
  13   7   2       27.79       20.91      2.83 o 
  15   7   2       20.65       15.20      2.86 o 
  17   7   2        5.62        5.87      2.78 o 
 -18   8   2       40.18       34.65      3.64 o 
 -16   8   2       44.55       41.45      3.79 o 
 -14   8   2       23.08       21.97      2.79 o 
 -12   8   2       20.45       15.64      2.55 o 
 -10   8   2       68.87       80.59      4.26 o 
  -8   8   2       80.56       91.69      4.55 o 
  -6   8   2        8.58       10.00      2.45 o 
  -4   8   2      143.87      163.84      8.32 o 
  -2   8   2      181.82      196.47      7.77 o 
   0   8   2      202.56      215.20      8.28 o 
   2   8   2      305.62      309.92     10.45 o 
   4   8   2       79.40       75.35      3.76 o 
   6   8   2       70.29       75.06      4.43 o 
   8   8   2       31.29       28.24      3.80 o 
  10   8   2       19.33       14.70      3.21 o 
  12   8   2       26.74       23.79      3.50 o 
  14   8   2        1.98        0.13      2.54 o 
  16   8   2       18.24       14.31      3.20 o 
 -15   9   2       11.07       13.30      2.71 o 
 -13   9   2        8.36        8.99      2.56 o 
 -11   9   2       10.77       11.36      2.91 o 
  -9   9   2       41.54       37.98      3.99 o 
  -7   9   2        7.99        8.41      2.92 o 
  -5   9   2       11.05        6.34      2.52 o 
  -3   9   2        6.57        8.29      1.96 o 
  -1   9   2        0.90        0.90      1.79 o 
   1   9   2       38.69       38.44      3.16 o 
   3   9   2       72.83       76.00      3.98 o 
   5   9   2      109.17      127.60      5.44 o 
   7   9   2      253.70      264.09     10.97 o 
   9   9   2       31.50       30.22      4.01 o 
  11   9   2        4.80        6.56      2.78 o 
  13   9   2       30.31       31.23      4.08 o 
 -10  10   2        6.46        6.68      2.95 o 
  -8  10   2       14.98       11.03      3.10 o 
  -6  10   2       21.56       21.49      3.42 o 
  -4  10   2       45.46       47.66      4.23 o 
  -2  10   2        1.64        0.12      2.09 o 
   0  10   2        8.00        3.53      2.25 o 
   2  10   2       27.52       25.84      2.91 o 
   4  10   2       40.40       40.30      3.14 o 
   6  10   2       49.59       53.50      3.60 o 
   8  10   2       36.43       36.61      4.61 o 
 -26   0   3        2.55        1.32      8.98 o 
 -24   0   3      104.46       98.54     10.57 o 
 -22   0   3        3.52        7.96      3.37 o 
 -20   0   3       90.60       94.84      9.77 o 
 -18   0   3       60.74       64.20      7.00 o 
 -16   0   3        9.47       11.89      2.66 o 
 -14   0   3      354.86      387.09     33.83 o 
 -12   0   3     1695.91     1674.36     93.37 o 
 -10   0   3      297.56      305.05     12.66 o 
  -8   0   3      491.83      513.31     18.62 o 
  -6   0   3      285.57      268.46     18.32 o 
  -4   0   3       50.31       47.87      3.12 o 
  -2   0   3       16.61       21.14      1.95 o 
   0   0   3       74.60       70.78      3.95 o 
   2   0   3      562.18      499.62     28.34 o 
   4   0   3     4293.76     4149.36    327.38 o 
   6   0   3     1059.72     1097.30     49.78 o 
   8   0   3      340.39      400.52     18.61 o 
  10   0   3       90.55       93.44      5.50 o 
  12   0   3       66.78       60.09      5.45 o 
  14   0   3      167.45      243.19     24.31 o 
  16   0   3       65.54       93.21     10.83 o 
  18   0   3       61.78       66.41     14.53 o 
  20   0   3        5.77       15.05      5.28 o 
  22   0   3        1.48        6.87      5.28 o 
 -25   1   3       34.71       42.42     14.00 o 
 -23   1   3       44.76       52.08      6.09 o 
 -21   1   3       36.50       35.26      6.71 o 
 -19   1   3        2.88        0.50      1.67 o 
 -17   1   3      181.16      190.77     10.00 o 
 -15   1   3      140.02      126.92      6.01 o 
 -13   1   3      192.56      202.85      7.30 o 
 -11   1   3     1969.60     1977.90     52.29 o 
  -9   1   3      479.69      507.12     13.12 o 
  -7   1   3      432.06      412.00     10.61 o 
  -5   1   3      175.43      182.99      5.59 o 
  -3   1   3      308.40      298.84     19.14 o 
  -1   1   3      436.75      433.98     20.60 o 
   1   1   3      948.75      989.77     38.66 o 
   3   1   3      606.20      677.24     26.88 o 
   5   1   3     1484.71     1633.11     64.19 o 
   7   1   3      424.23      460.89     24.65 o 
   9   1   3      295.80      309.28     10.27 o 
  11   1   3       15.38       14.35      1.30 o 
  13   1   3       12.65        9.64      3.62 o 
  15   1   3      376.85      360.97     15.24 o 
  17   1   3      129.96      126.43      6.56 o 
  19   1   3       86.96      110.19     10.16 o 
  21   1   3       22.22       26.67      8.85 o 
  23   1   3        1.07        0.89      3.53 o 
 -26   2   3       25.44       20.63      3.87 o 
 -24   2   3        8.99        6.63      2.62 o 
 -22   2   3        0.24        0.45      2.17 o 
 -20   2   3        0.36        0.18      1.64 o 
 -18   2   3       83.88       80.10      4.51 o 
 -16   2   3       54.58       52.79      2.98 o 
 -14   2   3       58.35       54.01      2.50 o 
 -12   2   3      313.93      307.60      9.14 o 
 -10   2   3     1850.08     1853.28     60.57 o 
  -8   2   3     2940.96     3029.38     97.07 o 
  -6   2   3     1898.32     1854.61    101.19 o 
  -4   2   3      877.00      887.95     28.05 o 
  -2   2   3     1446.90     1491.26     41.39 o 
   0   2   3     2248.92     2370.55     82.44 o 
   2   2   3     1040.65     1045.86     36.50 o 
   4   2   3      925.18      942.75     36.80 o 
   6   2   3      847.33      917.03     32.33 o 
   8   2   3      104.35       92.98      5.54 o 
  10   2   3      107.75       98.62      6.45 o 
  12   2   3      225.36      210.10      9.72 o 
  14   2   3      586.59      582.90     23.93 o 
  16   2   3      389.40      393.02     16.66 o 
  18   2   3        8.35        5.81      3.17 o 
  20   2   3       23.14       27.11      4.19 o 
  22   2   3       39.74       37.29      5.60 o 
 -25   3   3       12.57        9.70      3.12 o 
 -23   3   3       12.86        6.82      2.61 o 
 -21   3   3        6.63        8.86      2.69 o 
 -19   3   3       17.18       15.80      2.89 o 
 -17   3   3      130.07      124.85      6.20 o 
 -15   3   3       44.30       43.11      2.52 o 
 -13   3   3      836.81      852.27     27.93 o 
 -11   3   3      690.57      690.39     25.06 o 
  -9   3   3      163.37      171.02      6.20 o 
  -7   3   3      946.41     1052.34     41.77 o 
  -5   3   3      817.52      924.24     37.35 o 
  -3   3   3     1653.88     1786.30     57.75 o 
  -1   3   3      243.80      260.25      8.00 o 
   1   3   3      470.65      502.66     16.42 o 
   3   3   3      291.68      308.55      9.54 o 
   5   3   3      242.99      259.62     10.57 o 
   7   3   3      242.87      236.40     11.29 o 
   9   3   3      195.94      199.26      7.77 o 
  11   3   3      742.09      736.52     29.70 o 
  13   3   3      311.92      329.33     14.11 o 
  15   3   3       79.12       68.14      4.40 o 
  17   3   3        8.81        6.42      3.04 o 
  19   3   3       61.01       71.54      6.28 o 
  21   3   3       42.88       48.66      6.34 o 
 -24   4   3        0.40       -0.54      2.63 o 
 -22   4   3       27.42       21.15      4.18 o 
 -20   4   3       49.71       45.64      4.53 o 
 -18   4   3      173.65      168.88     19.75 o 
 -16   4   3       93.21       76.99      4.76 o 
 -14   4   3       20.93       21.26      1.65 o 
 -12   4   3        0.68        0.09      1.48 o 
 -10   4   3      111.95      111.73      5.13 o 
  -8   4   3       84.57       90.50      5.61 o 
  -6   4   3        3.45        4.11      1.57 o 
  -4   4   3      149.58      138.38      5.12 o 
  -2   4   3      570.44      534.77     17.60 o 
   0   4   3      308.34      319.60      9.97 o 
   2   4   3      117.10      116.01      4.43 o 
   4   4   3      170.37      190.31      8.12 o 
   6   4   3      161.89      174.15      7.53 o 
   8   4   3      264.89      260.75     12.61 o 
  10   4   3      161.60      169.29      7.80 o 
  12   4   3       42.85       42.62      3.31 o 
  14   4   3       58.29       56.26      3.96 o 
  16   4   3      106.30       90.79      8.80 o 
  18   4   3       66.89       63.37      5.93 o 
  20   4   3       23.69       26.82      4.59 o 
 -23   5   3        2.72        2.96      2.89 o 
 -21   5   3        5.44        5.97      2.77 o 
 -19   5   3       64.57       68.43      5.75 o 
 -17   5   3       19.61       14.14      2.74 o 
 -15   5   3      155.05      130.03      6.18 o 
 -13   5   3      187.46      171.19      7.45 o 
 -11   5   3       23.64       22.84      2.35 o 
  -9   5   3       11.13        9.99      1.18 o 
  -7   5   3       69.08       77.16      3.11 o 
  -5   5   3      375.53      399.84     12.57 o 
  -3   5   3      106.82      110.63      3.74 o 
  -1   5   3      325.30      336.34     11.55 o 
   1   5   3       68.77       74.81      3.63 o 
   3   5   3      142.78      128.32      6.91 o 
   5   5   3       88.51       90.60      5.38 o 
   7   5   3      120.99      103.03      5.95 o 
   9   5   3      321.12      292.39     14.34 o 
  11   5   3       34.57       25.37      2.74 o 
  13   5   3        1.15        1.23      1.88 o 
  15   5   3       24.50       23.44      3.55 o 
  17   5   3       21.59       21.68      3.76 o 
  19   5   3       13.23       14.08      4.08 o 
 -22   6   3        6.52        7.40      3.23 o 
 -20   6   3        4.57        8.75      3.85 o 
 -18   6   3        1.25        2.73      2.22 o 
 -16   6   3       34.82       39.53      3.41 o 
 -14   6   3       43.71       45.66      4.99 o 
 -12   6   3       76.42       74.22      4.43 o 
 -10   6   3      210.46      224.68      8.62 o 
  -8   6   3      301.61      290.57     10.36 o 
  -6   6   3      297.71      314.55     10.06 o 
  -4   6   3      814.43      795.72     24.45 o 
  -2   6   3      802.41      787.57     24.29 o 
   0   6   3      103.56      103.76      4.93 o 
   2   6   3      152.09      146.31      7.92 o 
   4   6   3       46.89       49.08      3.94 o 
   6   6   3       68.68       59.51      6.68 o 
   8   6   3      152.72      149.65      8.28 o 
  10   6   3       49.72       49.07      4.11 o 
  12   6   3      137.37      138.08      7.16 o 
  14   6   3        2.80       -1.81      2.45 o 
  16   6   3        9.48        5.46      3.15 o 
  18   6   3        3.41        4.99      3.43 o 
 -19   7   3        2.07        2.12      2.34 o 
 -17   7   3       16.61       17.19      3.43 o 
 -15   7   3       47.32       55.07      6.21 o 
 -13   7   3       43.17       47.78      4.19 o 
 -11   7   3       31.92       29.16      3.77 o 
  -9   7   3      464.97      500.05     17.32 o 
  -7   7   3      100.36      103.93      4.75 o 
  -5   7   3      632.93      648.80     22.09 o 
  -3   7   3      274.29      275.40      9.89 o 
  -1   7   3       23.06       22.43      1.91 o 
   1   7   3      519.13      514.13     16.36 o 
   3   7   3       18.18       17.46      2.62 o 
   5   7   3       31.46       33.75      3.40 o 
   7   7   3      206.19      229.12     11.89 o 
   9   7   3       44.03       45.96      4.16 o 
  11   7   3       98.71       95.82      6.38 o 
  13   7   3       48.16       46.61      5.20 o 
  15   7   3        6.94        2.90      3.13 o 
 -16   8   3       22.54       28.42      3.48 o 
 -14   8   3        3.87        4.62      3.14 o 
 -12   8   3        5.15        1.90      2.40 o 
 -10   8   3       24.26       24.24      5.24 o 
  -8   8   3       49.35       47.49      4.18 o 
  -6   8   3      115.05      110.66      7.53 o 
  -4   8   3      265.44      274.89     10.22 o 
  -2   8   3       26.46       26.71      2.49 o 
   0   8   3       65.86       61.00      3.28 o 
   2   8   3      524.50      573.47     21.59 o 
   4   8   3      129.22      116.20      7.30 o 
   6   8   3        8.37        9.44      3.66 o 
   8   8   3       83.13       81.27      6.04 o 
  10   8   3       16.56       14.21      3.54 o 
  12   8   3       26.37       24.82      4.57 o 
  14   8   3        5.33        0.78      2.87 o 
 -13   9   3        2.56       -0.57      2.66 o 
 -11   9   3       10.61        6.67      2.95 o 
  -9   9   3        0.32       -0.98      2.49 o 
  -7   9   3        4.64        8.52      3.97 o 
  -5   9   3       18.31       21.73      3.37 o 
  -3   9   3       94.17       96.46      6.23 o 
  -1   9   3       53.00       60.50      4.98 o 
   1   9   3        8.43       10.57      2.00 o 
   3   9   3       27.08       21.02      2.75 o 
   5   9   3       21.53       28.75      3.08 o 
   7   9   3       27.99       20.33      3.45 o 
   9   9   3       24.57       22.63      3.65 o 
  -8  10   3        2.91        2.87      2.72 o 
  -6  10   3        7.99        8.69      3.04 o 
  -4  10   3       43.16       53.15      4.90 o 
  -2  10   3        0.11        3.94      2.87 o 
   0  10   3       11.33       14.94      3.58 o 
   2  10   3        2.74        5.25      2.98 o 
   4  10   3       11.06       11.64      2.74 o 
 -26   0   4        3.49       18.49     10.83 o 
 -24   0   4        0.11        4.23      9.24 o 
 -22   0   4        8.01       16.38      8.72 o 
 -20   0   4        8.72       10.98      6.07 o 
 -18   0   4      265.40      259.82     22.20 o 
 -16   0   4      222.08      248.17     20.88 o 
 -14   0   4     1184.85     1145.84     90.69 o 
 -12   0   4      115.95      129.15     30.39 o 
 -10   0   4       14.66       14.00      1.33 o 
  -8   0   4       27.49       33.05      9.28 o 
  -6   0   4     1150.73     1152.59     53.88 o 
  -4   0   4      129.94      107.40      7.95 o 
  -2   0   4      109.43      109.07     11.94 o 
   0   0   4        2.94        1.20      1.06 o 
   2   0   4      183.79      210.66     19.56 o 
   4   0   4       19.28       23.24      5.55 o 
   6   0   4      408.03      369.01     31.74 o 
   8   0   4        7.27        9.77      4.75 o 
  10   0   4        1.00        3.17      3.96 o 
  12   0   4        1.99        0.53      3.96 o 
  14   0   4        6.83        8.72      4.75 o 
  16   0   4       12.79       14.00      5.28 o 
  18   0   4       26.25       19.81      6.07 o 
  20   0   4       43.24       48.60      8.98 o 
 -25   1   4        2.91        1.46      3.42 o 
 -23   1   4        7.68        8.84      3.76 o 
 -21   1   4       69.24       90.00     10.57 o 
 -19   1   4      131.50      146.36      9.15 o 
 -17   1   4       31.37       31.15      4.17 o 
 -15   1   4      775.94      849.48     48.29 o 
 -13   1   4      358.17      360.96     12.59 o 
 -11   1   4      499.61      508.34     15.82 o 
  -9   1   4       16.71       14.04      1.30 o 
  -7   1   4      229.76      250.21      7.36 o 
  -5   1   4       85.85       80.43      4.21 o 
  -3   1   4      376.16      375.21     19.11 o 
  -1   1   4      429.37      463.41     26.97 o 
   1   1   4      336.39      367.92     26.32 o 
   3   1   4      329.71      348.10     14.27 o 
   5   1   4      499.02      521.69     21.03 o 
   7   1   4       47.02       50.01      3.43 o 
   9   1   4      184.97      182.76     11.98 o 
  11   1   4      367.16      443.13     43.23 o 
  13   1   4       24.43       24.57      3.46 o 
  15   1   4       48.89       43.37      7.26 o 
  17   1   4       27.30       29.57      6.07 o 
  19   1   4        5.37        2.27      3.70 o 
  21   1   4       16.42       27.73      7.66 o 
 -24   2   4        6.34        5.66      3.52 o 
 -22   2   4       18.88       14.12      3.01 o 
 -20   2   4       26.13       24.40      3.36 o 
 -18   2   4       89.95       92.82      6.14 o 
 -16   2   4      118.22      115.27      7.00 o 
 -14   2   4      114.94      115.65      5.35 o 
 -12   2   4      188.17      205.07      9.69 o 
 -10   2   4      534.33      491.24     26.81 o 
  -8   2   4      117.64      128.14      6.23 o 
  -6   2   4      904.54      920.73     37.12 o 
  -4   2   4      145.04      180.21      7.03 o 
  -2   2   4       14.16       13.25      1.25 o 
   0   2   4      113.66      122.11      5.78 o 
   2   2   4      169.94      166.79      8.19 o 
   4   2   4       86.64       86.20      6.85 o 
   6   2   4       27.64       30.19      2.30 o 
   8   2   4      204.78      221.35     11.37 o 
  10   2   4      625.14      649.89     52.04 o 
  12   2   4      211.21      203.66     16.30 o 
  14   2   4       42.16       61.45      6.95 o 
  16   2   4       17.12       18.07      4.12 o 
  18   2   4       27.82       27.85      4.74 o 
  20   2   4       12.52        9.15      4.06 o 
 -25   3   4        0.56        1.05      4.24 o 
 -23   3   4        6.10        1.41      2.66 o 
 -21   3   4       54.83       48.42      4.74 o 
 -19   3   4       47.27       46.51      4.37 o 
 -17   3   4       38.01       37.99      3.16 o 
 -15   3   4       39.05       38.57      3.00 o 
 -13   3   4       37.76       35.49      3.24 o 
 -11   3   4       28.92       25.75      2.58 o 
  -9   3   4      135.10      126.07     12.51 o 
  -7   3   4      586.77      494.07     24.74 o 
  -5   3   4      205.38      185.68      7.22 o 
  -3   3   4       56.22       59.11      3.35 o 
  -1   3   4       63.13       56.57      2.33 o 
   1   3   4     1618.09     1654.77     53.46 o 
   3   3   4      117.21      129.08      5.53 o 
   5   3   4      108.66      101.98      9.65 o 
   7   3   4     1072.35     1127.56     63.06 o 
   9   3   4      610.89      617.36     36.92 o 
  11   3   4      837.80      940.97     53.16 o 
  13   3   4       29.90       25.88      4.17 o 
  15   3   4       18.16       18.07      3.61 o 
  17   3   4        0.36       -1.47      3.22 o 
  19   3   4       11.25        6.95      4.09 o 
 -24   4   4        2.84        3.03      3.26 o 
 -22   4   4        5.18        3.77      2.88 o 
 -20   4   4       37.90       30.16      3.84 o 
 -18   4   4      103.51       92.41      7.66 o 
 -16   4   4       35.08       29.46      2.86 o 
 -14   4   4        8.20        7.12      2.39 o 
 -12   4   4        2.65        2.88      1.98 o 
 -10   4   4        2.90        1.79      1.72 o 
  -8   4   4        0.83        5.53      2.11 o 
  -6   4   4      100.40       92.23      5.13 o 
  -4   4   4        3.60        3.81      1.10 o 
  -2   4   4       29.36       31.53      2.00 o 
   0   4   4      166.72      174.90      6.18 o 
   2   4   4      499.56      514.63     17.08 o 
   4   4   4      620.43      607.11     24.18 o 
   6   4   4      669.29      660.81     30.35 o 
   8   4   4      600.68      588.52     23.91 o 
  10   4   4      209.50      187.77     10.25 o 
  12   4   4        7.07        4.66      2.45 o 
  14   4   4       42.66       43.36      4.66 o 
  16   4   4       16.15       15.55      4.54 o 
  18   4   4       15.85       17.69      4.76 o 
 -21   5   4       10.31       11.90      3.20 o 
 -19   5   4        1.86        1.71      1.94 o 
 -17   5   4        3.03        3.25      2.08 o 
 -15   5   4       17.50       24.36      4.31 o 
 -13   5   4       51.18       40.78      3.66 o 
 -11   5   4       97.79      107.22      6.01 o 
  -9   5   4        4.38        5.11      2.13 o 
  -7   5   4      184.34      191.10      9.14 o 
  -5   5   4      133.85      126.57      7.19 o 
  -3   5   4       25.41       25.83      2.01 o 
  -1   5   4      275.14      259.32      9.81 o 
   1   5   4      121.60      112.89      4.82 o 
   3   5   4       94.51       87.92      5.16 o 
   5   5   4      445.87      445.99     20.91 o 
   7   5   4        5.35        0.67      1.73 o 
   9   5   4      128.74      134.38      8.05 o 
  11   5   4      150.13      138.73      8.42 o 
  13   5   4       10.87       10.19      2.90 o 
  15   5   4        2.46        3.54      4.21 o 
  17   5   4        3.07        9.89      4.35 o 
 -20   6   4        1.00        0.27      2.34 o 
 -18   6   4       14.80       16.29      2.83 o 
 -16   6   4       12.97       15.99      4.64 o 
 -14   6   4       45.14       38.59      4.23 o 
 -12   6   4        2.37        2.87      2.27 o 
 -10   6   4        7.70       11.00      2.47 o 
  -8   6   4      256.31      234.90     10.96 o 
  -6   6   4      126.00      120.23      6.53 o 
  -4   6   4       41.53       32.57      2.56 o 
  -2   6   4       19.54       18.19      2.02 o 
   0   6   4      108.10      109.41      6.27 o 
   2   6   4      136.24      131.87      7.30 o 
   4   6   4      110.04      109.18      6.39 o 
   6   6   4      165.60      164.70      8.84 o 
   8   6   4      259.57      269.42     18.77 o 
  10   6   4       32.51       36.46      4.01 o 
  12   6   4       39.12       36.41      4.11 o 
  14   6   4       83.93       84.31      6.68 o 
  16   6   4       30.98       37.71      7.02 o 
 -19   7   4       16.59       18.12      3.57 o 
 -17   7   4        5.49        3.46      2.84 o 
 -15   7   4       50.16       47.73      4.50 o 
 -13   7   4       12.52       17.75      3.22 o 
 -11   7   4      117.27      120.39      7.07 o 
  -9   7   4      479.52      513.35     22.01 o 
  -7   7   4      167.39      178.22      8.98 o 
  -5   7   4      106.33       93.94      5.77 o 
  -3   7   4      477.05      469.64     17.99 o 
  -1   7   4      400.40      404.93     15.55 o 
   1   7   4        3.06        2.90      1.64 o 
   3   7   4       92.69       92.36      5.96 o 
   5   7   4       43.71       40.28      3.80 o 
   7   7   4       21.38       21.59      3.83 o 
   9   7   4        0.26        0.97      3.43 o 
  11   7   4       10.97       12.88      3.18 o 
  13   7   4       20.01       17.01      3.71 o 
 -16   8   4        2.81        5.49      3.06 o 
 -14   8   4      146.97      167.50     12.15 o 
 -12   8   4       38.48       36.74      4.10 o 
 -10   8   4       57.23       51.24      5.79 o 
  -8   8   4       19.37       23.66      3.35 o 
  -6   8   4       18.87       20.67      4.93 o 
  -4   8   4        9.95        8.97      2.51 o 
  -2   8   4       23.84       25.50      3.31 o 
   0   8   4        2.37        1.14      1.83 o 
   2   8   4      186.93      182.90      8.17 o 
   4   8   4        3.46        3.33      2.22 o 
   6   8   4       23.10       32.72      4.81 o 
   8   8   4       31.34       34.80      5.03 o 
  10   8   4       11.20       17.41      4.10 o 
 -11   9   4       38.45       37.56      4.23 o 
  -9   9   4        6.72        9.11      3.15 o 
  -7   9   4        5.06        8.41      2.89 o 
  -5   9   4       10.06       10.51      2.87 o 
  -3   9   4       49.55       59.38      5.04 o 
  -1   9   4       12.71       14.19      5.55 o 
   1   9   4       14.38       12.07      3.01 o 
   3   9   4       11.94       12.81      2.58 o 
   5   9   4        9.71        8.82      4.23 o 
   7   9   4       10.13       13.08      3.99 o 
 -24   0   5        6.38        5.81      9.51 o 
 -22   0   5       19.59       35.13     10.56 o 
 -20   0   5       90.33      195.75     21.93 o 
 -16   0   5      628.91     1289.90    103.99 o 
 -14   0   5      326.34      563.65     47.32 o 
 -12   0   5      490.18      511.60     30.16 o 
 -10   0   5        1.37        2.75      1.58 o 
  -8   0   5        4.94        3.57      1.90 o 
  -6   0   5       16.23       16.32      1.90 o 
  -4   0   5       11.79       11.58      1.84 o 
  -2   0   5      397.84      371.00     18.54 o 
   0   0   5      146.82      154.82      7.86 o 
   2   0   5       92.46       93.26     11.36 o 
   4   0   5       40.84       35.92      6.87 o 
   6   0   5      116.79      142.41     15.59 o 
   8   0   5      208.01      211.42     20.61 o 
  10   0   5       25.28       26.41      6.87 o 
  12   0   5      122.66      148.48     15.85 o 
  14   0   5        8.61        6.07      5.55 o 
  16   0   5        4.62       11.62      5.81 o 
  18   0   5        1.16        4.75      6.07 o 
 -23   1   5       18.21       17.25      4.25 o 
 -21   1   5       86.11       91.40     10.30 o 
 -19   1   5       42.12       47.65      5.76 o 
 -17   1   5      261.95      270.65     23.26 o 
 -15   1   5       36.30       54.38      5.47 o 
 -13   1   5      135.96      164.99     22.07 o 
 -11   1   5      304.30      316.68     13.18 o 
  -9   1   5       42.75       49.58      3.70 o 
  -7   1   5      260.70      252.22      8.06 o 
  -5   1   5      407.96      394.85     13.37 o 
  -3   1   5       90.07       91.33      7.03 o 
  -1   1   5      428.48      394.21     21.50 o 
   1   1   5       56.51       52.33      3.19 o 
   3   1   5      123.70      127.30      5.99 o 
   5   1   5       55.92       53.17      8.45 o 
   7   1   5       82.87       77.93     12.02 o 
   9   1   5       57.53       64.54     11.23 o 
  11   1   5       56.39       64.87      6.96 o 
  13   1   5        8.40        9.45      3.72 o 
  15   1   5       15.33       17.57      4.36 o 
  17   1   5        9.39       12.09      4.36 o 
 -24   2   5       23.02       28.04      5.33 o 
 -22   2   5       52.75       58.08     14.92 o 
 -20   2   5       15.24       14.16      4.11 o 
 -18   2   5       60.78       63.60      7.13 o 
 -16   2   5        3.93        2.58      1.95 o 
 -14   2   5      136.69      130.48      6.80 o 
 -12   2   5       21.31       26.65      2.70 o 
 -10   2   5       42.67       38.17      3.20 o 
  -8   2   5      236.06      218.00      7.72 o 
  -6   2   5      114.23      111.06      4.98 o 
  -4   2   5      524.34      550.39     15.94 o 
  -2   2   5      460.84      542.88     27.49 o 
   0   2   5      212.97      210.37     10.34 o 
   2   2   5      146.40      152.29     11.40 o 
   4   2   5       16.61       16.50      5.01 o 
   6   2   5      186.66      228.19     16.04 o 
   8   2   5       67.74       76.13      5.27 o 
  10   2   5        2.77        7.37      4.49 o 
  12   2   5      152.87      142.21     14.80 o 
  14   2   5       20.49       29.78      5.20 o 
  16   2   5       48.71       46.54     11.36 o 
  18   2   5       28.50       45.86     15.58 o 
 -23   3   5        0.23       -1.39      3.01 o 
 -21   3   5       15.43       16.38      4.75 o 
 -19   3   5        6.93        7.66      3.54 o 
 -17   3   5      117.99      120.29     10.98 o 
 -15   3   5       41.36       45.04      4.08 o 
 -13   3   5        5.96        7.00      2.01 o 
 -11   3   5       72.33       64.69      4.79 o 
  -9   3   5       57.98       41.52      7.11 o 
  -7   3   5       10.87        7.06      1.93 o 
  -5   3   5       34.07       32.31      4.84 o 
  -3   3   5      209.11      217.43     10.62 o 
  -1   3   5      724.16      728.70     26.31 o 
   1   3   5      778.75      762.61     32.33 o 
   3   3   5      437.48      440.20     25.25 o 
   5   3   5       27.20       30.71      3.06 o 
   7   3   5      215.87      215.94     12.70 o 
   9   3   5        6.72        4.09      2.20 o 
  11   3   5       50.65       58.86     11.23 o 
  13   3   5       13.38       10.62      3.91 o 
  15   3   5       35.41       34.62      5.76 o 
  17   3   5       19.28       29.22      6.47 o 
 -22   4   5       11.96       10.38      4.75 o 
 -20   4   5        4.45        1.99      3.40 o 
 -18   4   5       16.38       19.80      3.07 o 
 -16   4   5       23.08       22.11      3.08 o 
 -14   4   5        5.71        7.12      2.39 o 
 -12   4   5       76.55       69.65      4.84 o 
 -10   4   5       42.26       41.89      4.38 o 
  -8   4   5       18.91       18.29      2.69 o 
  -6   4   5      283.50      288.06     26.31 o 
  -4   4   5       50.59       49.18      2.97 o 
  -2   4   5       66.92       57.54      5.93 o 
   0   4   5      288.67      282.76     18.90 o 
   2   4   5      525.93      487.86     32.79 o 
   4   4   5      136.11      125.69      8.50 o 
   6   4   5      676.03      677.88     32.15 o 
   8   4   5       11.73        7.26      2.34 o 
  10   4   5       16.46       16.23      3.96 o 
  12   4   5       24.97       29.57      5.03 o 
  14   4   5        2.69        4.06      3.84 o 
  16   4   5        1.16       -0.05      3.91 o 
 -21   5   5        7.00        7.40      4.06 o 
 -19   5   5        0.95        4.32      2.90 o 
 -17   5   5       17.64       13.20      2.96 o 
 -15   5   5        3.91        6.30      2.59 o 
 -13   5   5       21.13       18.19      2.97 o 
 -11   5   5       52.70       43.23      5.95 o 
  -9   5   5       58.16       55.90      5.25 o 
  -7   5   5       11.47       11.22      3.27 o 
  -5   5   5       10.07        9.35      2.32 o 
  -3   5   5      137.59      147.39      6.50 o 
  -1   5   5      151.72      138.90      7.45 o 
   1   5   5       92.55       82.27      4.98 o 
   3   5   5      336.48      323.12     19.35 o 
   5   5   5      224.18      207.87     13.17 o 
   7   5   5       65.17       80.71      6.63 o 
   9   5   5        2.89        0.43      2.17 o 
  11   5   5       23.15       29.39      7.40 o 
  13   5   5       20.64       22.21      5.08 o 
 -18   6   5        9.74        9.34      3.90 o 
 -16   6   5        4.20        3.47      2.98 o 
 -14   6   5        8.98        7.90      2.74 o 
 -12   6   5       19.79       19.80      4.05 o 
 -10   6   5       22.41       27.64      3.51 o 
  -8   6   5       50.64       43.43      4.07 o 
  -6   6   5      464.54      472.39     20.29 o 
  -4   6   5       20.89       17.66      2.84 o 
  -2   6   5       69.56       69.19      4.06 o 
   0   6   5      389.05      395.99     18.81 o 
   2   6   5      112.09       98.86      7.63 o 
   4   6   5       70.27       60.35      7.79 o 
   6   6   5       20.33       16.15      3.35 o 
   8   6   5       54.21       44.56      5.13 o 
  10   6   5        1.21        5.47      4.28 o 
  12   6   5       10.43        8.56      4.40 o 
 -15   7   5        7.23        2.75      2.99 o 
 -13   7   5       20.63       15.96      3.22 o 
 -11   7   5       25.20       28.99      3.77 o 
  -9   7   5        2.20        2.41      2.63 o 
  -7   7   5        7.13        9.04      3.13 o 
  -5   7   5       14.36       11.30      2.69 o 
  -3   7   5       13.51       12.89      3.47 o 
  -1   7   5        0.66        1.03      2.14 o 
   1   7   5        5.06        4.45      3.68 o 
   3   7   5       14.45       18.81      3.55 o 
   5   7   5       81.11       85.27      7.55 o 
   7   7   5        3.73        2.74      3.43 o 
   9   7   5       36.38       47.44      5.94 o 
 -12   8   5       14.93       16.30      3.67 o 
 -10   8   5        1.33        2.09      2.74 o 
  -8   8   5       17.22       16.11      3.33 o 
  -6   8   5       51.85       51.39      5.02 o 
  -4   8   5       20.89       18.56      3.06 o 
  -2   8   5        9.94       11.20      2.91 o 
   0   8   5       35.11       41.61      5.07 o 
   2   8   5        3.38        2.37      3.30 o 
   4   8   5       12.87       13.21      6.07 o 
   6   8   5       29.47       30.76      4.85 o 
  -5   9   5        0.49        3.27      2.81 o 
  -3   9   5       28.06       31.70      4.86 o 
  -1   9   5       14.95       12.86      3.71 o 
 -14   0   6       15.96       18.49      4.23 o 
 -12   0   6       61.20       60.55      4.25 o 
 -10   0   6      121.06      130.11      7.08 o 
  -8   0   6        1.23       -1.58      1.58 o 
  -6   0   6      105.10      109.40      5.55 o 
  -4   0   6        9.46        9.00      1.79 o 
  -2   0   6      637.71      643.04     36.91 o 
   0   0   6        5.88        7.13      4.75 o 
   2   0   6        2.09        3.17      4.75 o 
   4   0   6     1286.66     1127.48     92.26 o 
   6   0   6       77.19       98.80     13.47 o 
   8   0   6      144.67      139.77     16.38 o 
  10   0   6        0.20       -4.49      4.49 o 
  12   0   6        1.96       -5.55      5.55 o 
  14   0   6        0.29       -1.58      5.28 o 
 -21   1   6       24.72       35.51      5.50 o 
 -19   1   6       33.66       27.05      4.79 o 
 -17   1   6       13.36       18.16      4.14 o 
 -15   1   6       11.38        9.40      2.17 o 
 -13   1   6      161.52      169.73      9.13 o 
 -11   1   6       15.31       24.75      3.50 o 
  -9   1   6      341.84      316.13     13.29 o 
  -7   1   6      301.45      287.77      9.23 o 
  -5   1   6       85.25       77.49      3.21 o 
  -3   1   6       26.84       24.47      2.35 o 
  -1   1   6       24.78       23.22      1.99 o 
   1   1   6       13.48       17.07      3.93 o 
   3   1   6      275.96      294.24     28.41 o 
   5   1   6      186.36      195.33     39.51 o 
   7   1   6      256.33      248.89     41.49 o 
   9   1   6       69.58       80.74     24.57 o 
  11   1   6       16.39       16.61      4.74 o 
  13   1   6        3.73        1.44      3.74 o 
  15   1   6       20.90       29.73      5.59 o 
 -22   2   6       49.26       52.98      6.68 o 
 -20   2   6       43.89       54.67      6.64 o 
 -18   2   6        8.69       14.83      5.02 o 
 -16   2   6       15.34       15.41      2.77 o 
 -14   2   6       30.12       39.08      3.92 o 
 -12   2   6       29.34       29.23      3.12 o 
 -10   2   6      127.05      130.27     14.39 o 
  -8   2   6      102.25      113.57     12.45 o 
  -6   2   6      333.02      347.89     14.81 o 
  -4   2   6      292.49      297.67     15.27 o 
  -2   2   6      308.16      338.03     15.81 o 
   0   2   6      256.59      259.56     16.26 o 
   2   2   6       11.87        9.85      2.78 o 
   4   2   6      326.74      342.74     51.42 o 
   6   2   6       48.60       50.05      9.38 o 
   8   2   6       27.42       34.93      6.34 o 
  10   2   6        6.64        7.54      3.80 o 
  12   2   6        8.52       13.75      4.54 o 
  14   2   6       15.94       14.27      6.47 o 
 -21   3   6        1.07       -3.04      3.39 o 
 -19   3   6       29.48       32.25      7.00 o 
 -17   3   6       40.95       43.45      5.32 o 
 -15   3   6        9.64        6.98      2.95 o 
 -13   3   6       86.04       98.18      5.90 o 
 -11   3   6      180.32      178.99      8.79 o 
  -9   3   6       45.00       43.56      7.84 o 
  -7   3   6        1.73        0.06      2.01 o 
  -5   3   6      187.37      191.15      7.86 o 
  -3   3   6      216.14      230.07      9.17 o 
  -1   3   6      221.65      211.60     15.72 o 
   1   3   6       91.52       94.06      6.82 o 
   3   3   6      102.89       99.54      7.08 o 
   5   3   6       17.15       16.61      9.38 o 
   7   3   6        8.61        6.39      3.28 o 
   9   3   6        6.11        9.66      3.80 o 
  11   3   6       10.63       13.93      4.30 o 
  13   3   6       40.51       46.21     11.49 o 
 -20   4   6       20.98       20.09      6.41 o 
 -18   4   6        5.65        0.04      2.70 o 
 -16   4   6       27.04       27.85      4.14 o 
 -14   4   6       91.64       77.56      7.63 o 
 -12   4   6       99.79      101.35      6.89 o 
 -10   4   6       97.93      101.07     10.99 o 
  -8   4   6       74.73       75.40      9.25 o 
  -6   4   6       22.37       23.23      4.17 o 
  -4   4   6       48.99       41.90      3.65 o 
  -2   4   6       25.20       28.18      3.22 o 
   0   4   6       49.48       40.28      4.13 o 
   2   4   6        4.69        6.12      3.30 o 
   4   4   6        9.69        5.87      2.99 o 
   6   4   6       28.58       25.75      9.90 o 
   8   4   6       11.08       16.19      6.21 o 
  10   4   6        3.49        6.61      3.91 o 
  12   4   6       60.24       76.26      8.98 o 
 -17   5   6       21.05       19.55      4.36 o 
 -15   5   6       66.14       71.89      9.29 o 
 -13   5   6       83.31       77.04      9.55 o 
 -11   5   6       45.79       34.53      5.90 o 
  -9   5   6       11.27        5.11      2.64 o 
  -7   5   6        3.14        8.17      2.59 o 
  -5   5   6       17.31       18.80      2.87 o 
  -3   5   6       17.85       20.18      3.49 o 
  -1   5   6       52.66       36.72      6.60 o 
   1   5   6      113.26      106.47     11.62 o 
   3   5   6        4.28        7.01      2.47 o 
   5   5   6       45.34       49.66      6.87 o 
   7   5   6       30.01       27.56      6.34 o 
   9   5   6       17.84       25.09      5.03 o 
  11   5   6       22.56       21.02      7.40 o 
 -16   6   6       21.42       32.98      4.38 o 
 -14   6   6       35.70       37.21      4.37 o 
 -12   6   6       11.83       15.91      3.38 o 
 -10   6   6       16.31       13.06      3.10 o 
  -8   6   6        4.37        6.28      2.76 o 
  -6   6   6        7.27        6.28      2.72 o 
  -4   6   6       37.29       31.67      4.25 o 
  -2   6   6       59.04       48.89      5.14 o 
   0   6   6       74.38       68.95      9.51 o 
   2   6   6       18.59       12.41      5.55 o 
   4   6   6        9.68       13.93      3.30 o 
   6   6   6       14.78       13.73      4.75 o 
   8   6   6        0.18       -0.08      3.43 o 
 -11   7   6       30.86       28.28      4.98 o 
  -9   7   6        2.54        3.47      2.90 o 
  -7   7   6        4.07        3.40      2.75 o 
  -5   7   6       44.60       40.68      5.26 o 
  -3   7   6       78.45       78.09      6.78 o 
  -1   7   6        4.45        2.19      3.17 o 
   1   7   6        3.95        3.40      3.17 o 
   3   7   6       13.29       16.64      6.07 o 
 -18   0   7       47.49       56.53      8.19 o 
 -16   0   7        1.15        1.32      3.17 o 
 -14   0   7       89.30       84.01      9.51 o 
 -12   0   7        3.02        9.24      3.70 o 
 -10   0   7      310.55      313.76     26.17 o 
  -8   0   7        7.08        9.05      3.43 o 
  -6   0   7       33.24       25.92      5.94 o 
  -4   0   7        0.00        0.25      2.31 o 
  -2   0   7      171.08      162.24     16.91 o 
   0   0   7       27.04       19.02      6.60 o 
   2   0   7      177.59      172.54     18.50 o 
   4   0   7      264.22      245.26     24.05 o 
   6   0   7        9.25        2.11      5.55 o 
   8   0   7        7.72       13.47      6.60 o 
  10   0   7       17.29       18.49      7.66 o 
 -19   1   7        9.78       10.30      4.49 o 
 -17   1   7       26.23       37.24      6.60 o 
 -15   1   7       10.19        7.66      3.96 o 
 -13   1   7       20.52       18.00      3.17 o 
 -11   1   7       87.63       89.00      6.63 o 
  -9   1   7       22.83       23.42      3.43 o 
  -7   1   7      297.35      322.52     13.68 o 
  -5   1   7       61.26       63.32      3.85 o 
  -3   1   7       62.83       60.24      6.39 o 
  -1   1   7      421.32      391.69     24.30 o 
   1   1   7      224.49      238.79     22.59 o 
   3   1   7       54.38       58.66     19.15 o 
   5   1   7       13.40       11.45      4.30 o 
   7   1   7       32.11       37.61      5.97 o 
   9   1   7       20.05       15.91      5.22 o 
 -18   2   7        3.74       -1.09      2.94 o 
 -16   2   7        1.28        2.56      3.35 o 
 -14   2   7        5.25        8.02      5.28 o 
 -12   2   7        0.74        3.99      2.48 o 
 -10   2   7       46.05       50.04      5.32 o 
  -8   2   7        3.87        3.78      2.41 o 
  -6   2   7       78.86       75.51      7.00 o 
  -4   2   7       32.61       29.59      3.49 o 
  -2   2   7      193.15      215.04     14.53 o 
   0   2   7      229.95      251.09     16.44 o 
   2   2   7       77.70       72.98     19.15 o 
   4   2   7       14.80       15.77      4.24 o 
   6   2   7       20.63       25.29     10.56 o 
   8   2   7        7.67        6.41      4.15 o 
  10   2   7        0.18        3.28      4.24 o 
 -17   3   7       10.59        5.11      3.78 o 
 -15   3   7        8.06        7.77      3.08 o 
 -13   3   7        2.13        2.42      2.40 o 
 -11   3   7        6.57        3.90      2.60 o 
  -9   3   7       27.78       27.84      3.35 o 
  -7   3   7       32.22       33.03      4.06 o 
  -5   3   7      112.29      116.73      8.45 o 
  -3   3   7       95.73       90.61      8.72 o 
   1   3   7       27.16       33.08      5.28 o 
   3   3   7        8.70       17.82      3.91 o 
   5   3   7       25.42       31.18      7.26 o 
   7   3   7       28.08       24.09      4.88 o 
   9   3   7       28.45       44.52      6.34 o 
 -16   4   7       25.81       21.72      3.73 o 
 -14   4   7       38.80       45.19      4.46 o 
 -12   4   7        7.17        9.47      2.89 o 
 -10   4   7       11.99       11.67      3.08 o 
  -8   4   7       10.02       16.93      3.45 o 
  -6   4   7       16.25       11.09      4.23 o 
  -4   4   7       11.37       10.23      3.04 o 
  -2   4   7       15.42       15.32      4.23 o 
   2   4   7       62.53       47.02     10.04 o 
   4   4   7       15.04       11.78      3.54 o 
   6   4   7       27.10       32.04      7.13 o 
 -13   5   7        1.74        7.87      3.11 o 
 -11   5   7        8.44        8.36      3.90 o 
  -9   5   7        6.43        4.29      3.26 o 
  -7   5   7       10.32        8.54      3.96 o 
  -5   5   7        0.67        4.81      3.23 o 
  -3   5   7       41.31       39.93      4.81 o 
  -1   5   7       10.70        3.17      3.70 o 
   5   5   7       14.85        6.07      7.66 o 
 -10   6   7       11.88       21.73      4.49 o 
  -8   6   7       10.41        6.19      3.42 o 
  -6   6   7       14.96       18.94      4.17 o 
  -4   6   7       17.23       33.04      4.62 o 
  -2   6   7        9.99       11.25      4.75 o 
   0   6   7        9.00       15.05      4.75 o 
 -14   0   8        4.31        7.92      3.96 o 
  -2   0   8       15.21       10.56      5.81 o 
   0   0   8       68.08       61.81     10.30 o 
   2   0   8        7.43        1.06      5.81 o 
   4   0   8        4.12        3.43      6.34 o 
 -13   1   8        0.01        0.00      3.43 o 
  -5   1   8       26.22       23.51      6.87 o 
  -3   1   8       18.46       18.49      7.40 o 
  -1   1   8        7.34        5.81      6.34 o 
   1   1   8       24.65       21.21      4.88 o 
   3   1   8        3.88       -0.18      3.86 o 
 -12   2   8       19.93       23.24      5.55 o 
  -6   2   8       62.89       38.30      8.45 o 
  -4   2   8       74.00       67.89     11.09 o 
  -2   2   8        6.03       11.62      6.87 o 
   0   2   8        3.17       -4.23      6.34 o 
   2   2   8        5.60        0.53      6.34 o 
 -11   3   8       19.00       15.58      5.55 o 
  -5   3   8       88.12       79.78      8.45 o 
  -3   3   8       58.47       56.90      5.96 o 
  -1   3   8        8.65       11.09      7.13 o 
   1   3   8        3.98        3.43      6.87 o 
  -6   4   8       90.28      104.87     10.30 o 
  -4   4   8        3.40        5.55      4.23 o 
                                                 
